# Supplementary material for: Little cigars and cigarillos harbor diverse bacterial communities that differ between the tobacco and the wrapper
Source: PLoS One. 2019 Feb 22;14(2):e0211705. doi: 10.1371/journal.pone.0211705 (PMC6386278; doi:10.1371/journal.pone.0211705)
Supplement: S1 Table — (XLSX) [file pone.0211705.s002.xlsx]

## Sheet: S1Table
S1 Table: Relative abundance of top 100 bacterial species identified across all little cigar and cigarillo brands and sample types
	Species	Genus	Brand	Type	N	Abundance	sd	se	median	min	max
1	agglomerans	Pantoea	Cheyenne Full Flavor	Tobacco	18	0.00586065	0.0157343	0.00370861	0.00122322	1.58551e-05	0.0677463
2	agglomerans	Pantoea	Cheyenne Full Flavor	Wrapper	18	5.89669e-05	0.000121177	2.85616e-05	1.83864e-05	0	0.000510996
3	agglomerans	Pantoea	Cheyenne Menthol Box	Tobacco	18	0.00474762	0.00708744	0.00167053	0.0018359	0	0.0205201
4	agglomerans	Pantoea	Cheyenne Menthol Box	Wrapper	18	7.6752e-05	0.000170438	4.01726e-05	0	0	0.00058773
5	agglomerans	Pantoea	Swisher Sweets Sweet Cherry	Tobacco	12	0.00108754	0.000841533	0.00024293	0.000945432	5.96356e-05	0.00262353
6	agglomerans	Pantoea	Swisher Sweets Sweet Cherry	Wrapper	11	0.000164883	0.000133604	4.02831e-05	0.000114331	2.05922e-05	0.000393892
7	agilis	Lactobacillus	Cheyenne Full Flavor	Tobacco	18	0.000892263	0.00166554	0.000392571	5.69511e-05	0	0.00525748
8	agilis	Lactobacillus	Cheyenne Full Flavor	Wrapper	18	0.0816262	0.0623957	0.0147068	0.0844075	0.003166	0.17428
9	agilis	Lactobacillus	Cheyenne Menthol Box	Tobacco	18	0.000156534	0.000315965	7.44737e-05	3.38671e-05	0	0.00120032
10	agilis	Lactobacillus	Cheyenne Menthol Box	Wrapper	18	0.0591008	0.0399334	0.0094124	0.0836977	0.00284367	0.0995541
11	agilis	Lactobacillus	Swisher Sweets Sweet Cherry	Tobacco	12	7.05603e-05	9.21028e-05	2.65878e-05	3.54913e-05	0	0.00026836
12	agilis	Lactobacillus	Swisher Sweets Sweet Cherry	Wrapper	11	0.131822	0.0324803	0.00979317	0.146559	0.0886061	0.170467
13	algae	Shewanella	Cheyenne Full Flavor	Tobacco	18	0.00153107	0.00363793	0.000857468	0.000346669	0	0.0156173
14	algae	Shewanella	Cheyenne Full Flavor	Wrapper	18	0.000565115	0.000656997	0.000154856	0.000287386	0	0.00211698
15	algae	Shewanella	Cheyenne Menthol Box	Tobacco	18	0.00873318	0.0112543	0.00265268	0.00490576	0	0.0382067
16	algae	Shewanella	Cheyenne Menthol Box	Wrapper	18	0.000367796	0.000366164	8.63057e-05	0.000264282	0	0.00140384
17	algae	Shewanella	Swisher Sweets Sweet Cherry	Tobacco	12	0	0	0	0	0	0
18	algae	Shewanella	Swisher Sweets Sweet Cherry	Wrapper	11	0	0	0	0	0	0
19	aureum	Brevibacterium	Cheyenne Full Flavor	Tobacco	18	0.00235656	0.0027998	0.000659919	0.00133264	1.76532e-05	0.0104478
20	aureum	Brevibacterium	Cheyenne Full Flavor	Wrapper	18	0.00141855	0.000976018	0.00023005	0.0011308	0.000401572	0.00407475
21	aureum	Brevibacterium	Cheyenne Menthol Box	Tobacco	18	0.00150654	0.00183094	0.000431556	0.000584229	0	0.00499843
22	aureum	Brevibacterium	Cheyenne Menthol Box	Wrapper	18	0.00174147	0.00139905	0.00032976	0.00128451	0.000265303	0.00493878
23	aureum	Brevibacterium	Swisher Sweets Sweet Cherry	Tobacco	12	0.00684899	0.00443292	0.00127967	0.00493105	0.00175459	0.0163678
24	aureum	Brevibacterium	Swisher Sweets Sweet Cherry	Wrapper	11	0.00040038	0.000151383	4.56436e-05	0.000356989	0.000188962	0.000702316
25	barengoltzii	Paenibacillus	Cheyenne Full Flavor	Tobacco	18	0.000321826	0.00081324	0.000191682	0	0	0.00343835
26	barengoltzii	Paenibacillus	Cheyenne Full Flavor	Wrapper	18	0.025805	0.0146627	0.00345604	0.032844	0.00553195	0.0441623
27	barengoltzii	Paenibacillus	Cheyenne Menthol Box	Tobacco	18	1.27832e-05	3.83007e-05	9.02756e-06	0	0	0.000156564
28	barengoltzii	Paenibacillus	Cheyenne Menthol Box	Wrapper	18	0.0354512	0.00444828	0.00104847	0.0365661	0.0276164	0.0413764
29	barengoltzii	Paenibacillus	Swisher Sweets Sweet Cherry	Tobacco	12	1.4713e-05	2.63926e-05	7.6189e-06	0	0	8.94534e-05
30	barengoltzii	Paenibacillus	Swisher Sweets Sweet Cherry	Wrapper	11	0.0195731	0.00474419	0.00143043	0.0171629	0.0139801	0.0254467
31	cecorum	Enterococcus	Cheyenne Full Flavor	Tobacco	18	9.40603e-05	0.000368057	8.67518e-05	0	0	0.00156814
32	cecorum	Enterococcus	Cheyenne Full Flavor	Wrapper	18	0.0230169	0.0247461	0.00583272	0.00842021	0.00219614	0.0650152
33	cecorum	Enterococcus	Cheyenne Menthol Box	Tobacco	18	5.65359e-05	0.000163162	3.84578e-05	2.06968e-05	0	0.000704538
34	cecorum	Enterococcus	Cheyenne Menthol Box	Wrapper	18	0.00496343	0.00299624	0.00070622	0.00339816	0.00232512	0.0110278
35	cecorum	Enterococcus	Swisher Sweets Sweet Cherry	Tobacco	12	2.92185e-05	4.43059e-05	1.279e-05	9.03881e-06	0	0.000149089
36	cecorum	Enterococcus	Swisher Sweets Sweet Cherry	Wrapper	11	0.0326539	0.0128822	0.00388412	0.0245493	0.0192552	0.0521499
37	clausii	Bacillus	Cheyenne Full Flavor	Tobacco	18	0.00582369	0.0134778	0.00317675	0.00185837	0	0.058401
38	clausii	Bacillus	Cheyenne Full Flavor	Wrapper	18	0.000557284	0.000478764	0.000112846	0.000391775	0	0.00141905
39	clausii	Bacillus	Cheyenne Menthol Box	Tobacco	18	0.00177077	0.00259633	0.00061196	0.000302993	0	0.00757165
40	clausii	Bacillus	Cheyenne Menthol Box	Wrapper	18	0.000378264	0.000409865	9.66062e-05	0.000178435	2.20897e-05	0.00140151
41	clausii	Bacillus	Swisher Sweets Sweet Cherry	Tobacco	12	0.00427224	0.00611153	0.00176425	0.000989598	9.03881e-05	0.0153099
42	clausii	Bacillus	Swisher Sweets Sweet Cherry	Wrapper	11	0.000108102	7.30054e-05	2.2012e-05	0.000107156	3.02307e-05	0.000242395
43	coagulans	Bacillus	Cheyenne Full Flavor	Tobacco	18	8.18714e-05	0.000284516	6.70612e-05	0	0	0.00120961
44	coagulans	Bacillus	Cheyenne Full Flavor	Wrapper	18	0.0127871	0.0171619	0.0040451	0.00205601	1.83177e-05	0.0393424
45	coagulans	Bacillus	Cheyenne Menthol Box	Tobacco	18	0.000158374	0.000452516	0.000106659	0	0	0.00142987
46	coagulans	Bacillus	Cheyenne Menthol Box	Wrapper	18	0.0121546	0.0148322	0.00349598	0.00237272	0.00151036	0.0385405
47	coagulans	Bacillus	Swisher Sweets Sweet Cherry	Tobacco	12	0.000154425	0.000168643	4.8683e-05	7.78047e-05	0	0.000484601
48	coagulans	Bacillus	Swisher Sweets Sweet Cherry	Wrapper	11	0.000976088	0.0010864	0.000327563	7.14375e-05	1.25975e-05	0.00240575
49	dispersa	Erwinia	Cheyenne Full Flavor	Tobacco	18	0.040305	0.0357663	0.00843019	0.0334471	0.00826602	0.168095
50	dispersa	Erwinia	Cheyenne Full Flavor	Wrapper	18	0.00169449	0.000964424	0.000227317	0.00159967	0.000267715	0.00312292
51	dispersa	Erwinia	Cheyenne Menthol Box	Tobacco	18	0.0516307	0.0350129	0.00825262	0.045073	0.00186789	0.141537
52	dispersa	Erwinia	Cheyenne Menthol Box	Wrapper	18	0.00151595	0.00152795	0.000360141	0.000925073	0.000134315	0.00593931
53	dispersa	Erwinia	Swisher Sweets Sweet Cherry	Tobacco	12	0.029393	0.0229872	0.00663585	0.0299233	0.00189815	0.0797086
54	dispersa	Erwinia	Swisher Sweets Sweet Cherry	Wrapper	11	0.00041473	0.000161553	4.871e-05	0.000375657	0.000196499	0.000757484
55	equorum	Staphylococcus	Cheyenne Full Flavor	Tobacco	18	0.018595	0.0303016	0.00714215	0.00425864	0.000751425	0.0964006
56	equorum	Staphylococcus	Cheyenne Full Flavor	Wrapper	18	0.00222674	0.0029928	0.000705411	0.000342764	8.97392e-05	0.00744458
57	equorum	Staphylococcus	Cheyenne Menthol Box	Tobacco	18	0.0143916	0.0241894	0.00570149	0.00610344	0	0.0914123
58	equorum	Staphylococcus	Cheyenne Menthol Box	Wrapper	18	0.0017424	0.00226241	0.000533255	0.000266764	3.34158e-05	0.00558746
59	equorum	Staphylococcus	Swisher Sweets Sweet Cherry	Tobacco	12	0.00118103	0.000775849	0.000223968	0.000957765	0.000415785	0.00271342
60	equorum	Staphylococcus	Swisher Sweets Sweet Cherry	Wrapper	11	0.00135616	0.000440415	0.00013279	0.0013393	0.000832974	0.00231571
61	halophilus	Tetragenococcus	Cheyenne Full Flavor	Tobacco	18	4.09535e-06	1.00518e-05	2.36922e-06	0	0	3.53064e-05
62	halophilus	Tetragenococcus	Cheyenne Full Flavor	Wrapper	18	0.000844485	0.00106668	0.000251418	0.000183278	0	0.00282752
63	halophilus	Tetragenococcus	Cheyenne Menthol Box	Tobacco	18	1.44967e-06	6.15041e-06	1.44967e-06	0	0	2.6094e-05
64	halophilus	Tetragenococcus	Cheyenne Menthol Box	Wrapper	18	0.000119395	0.000139518	3.28847e-05	7.36441e-05	0	0.000400989
65	halophilus	Tetragenococcus	Swisher Sweets Sweet Cherry	Tobacco	12	0.0118067	0.00596888	0.00172307	0.0106123	0.0021188	0.0211971
66	halophilus	Tetragenococcus	Swisher Sweets Sweet Cherry	Wrapper	11	4.23906e-05	6.15894e-05	1.85699e-05	2.97491e-05	0	0.000212096
67	Other	Other	Cheyenne Full Flavor	Tobacco	18	0.0748838	0.0393598	0.00927718	0.0679625	0.0197238	0.177687
68	Other	Other	Cheyenne Full Flavor	Wrapper	18	0.0347156	0.00801679	0.00188958	0.035899	0.0174501	0.0494102
69	Other	Other	Cheyenne Menthol Box	Tobacco	18	0.0537298	0.032694	0.00770606	0.0470343	0.0129336	0.14657
70	Other	Other	Cheyenne Menthol Box	Wrapper	18	0.0288398	0.00783291	0.00184623	0.0248885	0.0211451	0.042035
71	Other	Other	Swisher Sweets Sweet Cherry	Tobacco	12	0.0530959	0.0268039	0.00773762	0.0431676	0.0198231	0.109207
72	Other	Other	Swisher Sweets Sweet Cherry	Wrapper	11	0.0240703	0.010156	0.00306216	0.0272936	0.0104403	0.0371297
73	pseudoalcaligenes	Pseudomonas	Cheyenne Full Flavor	Tobacco	18	0.00259938	0.00624411	0.00147175	0.000438685	0	0.0252186
74	pseudoalcaligenes	Pseudomonas	Cheyenne Full Flavor	Wrapper	18	5.26868e-05	0.000149051	3.51317e-05	0	0	0.000638834
75	pseudoalcaligenes	Pseudomonas	Cheyenne Menthol Box	Tobacco	18	0.00253915	0.00521405	0.00122896	1.13482e-05	0	0.0199077
76	pseudoalcaligenes	Pseudomonas	Cheyenne Menthol Box	Wrapper	18	1.70476e-05	4.53345e-05	1.06854e-05	0	0	0.000145258
77	pseudoalcaligenes	Pseudomonas	Swisher Sweets Sweet Cherry	Tobacco	12	0.0045067	0.00920093	0.00265608	0.00129781	3.71996e-05	0.0329194
78	pseudoalcaligenes	Pseudomonas	Swisher Sweets Sweet Cherry	Wrapper	11	1.91e-05	2.64787e-05	7.98363e-06	1.25975e-05	0	8.27039e-05
79	rhizosphaerae	Acinetobacter	Cheyenne Full Flavor	Tobacco	18	0.00138666	0.00265245	0.000625189	0.000307062	0	0.0111145
80	rhizosphaerae	Acinetobacter	Cheyenne Full Flavor	Wrapper	18	0.00018994	0.000221127	5.21202e-05	0.000148368	0	0.000669176
81	rhizosphaerae	Acinetobacter	Cheyenne Menthol Box	Tobacco	18	0.0139278	0.0372337	0.00877607	0.000579747	0	0.118459
82	rhizosphaerae	Acinetobacter	Cheyenne Menthol Box	Wrapper	18	0.000144807	0.000207106	4.88153e-05	0	0	0.000625056
83	rhizosphaerae	Acinetobacter	Swisher Sweets Sweet Cherry	Tobacco	12	0.00338727	0.00565265	0.00163178	0.000912309	0.000285551	0.0175626
84	rhizosphaerae	Acinetobacter	Swisher Sweets Sweet Cherry	Wrapper	11	3.70602e-05	3.89933e-05	1.17569e-05	1.51153e-05	0	0.000100035
85	salivarius	Lactobacillus	Cheyenne Full Flavor	Tobacco	18	0.00311065	0.00591069	0.00139316	0.000275648	1.58551e-05	0.0223595
86	salivarius	Lactobacillus	Cheyenne Full Flavor	Wrapper	18	0.144034	0.099375	0.0234229	0.192777	0.0088508	0.260304
87	salivarius	Lactobacillus	Cheyenne Menthol Box	Tobacco	18	0.000215713	0.000430523	0.000101475	4.68433e-05	0	0.00180049
88	salivarius	Lactobacillus	Cheyenne Menthol Box	Wrapper	18	0.15662	0.10795	0.0254441	0.212851	0.008674	0.262317
89	salivarius	Lactobacillus	Swisher Sweets Sweet Cherry	Tobacco	12	0.000152894	0.000182737	5.27516e-05	9.05317e-05	1.73151e-05	0.000626174
90	salivarius	Lactobacillus	Swisher Sweets Sweet Cherry	Wrapper	11	0.173281	0.0126193	0.00380485	0.171905	0.157874	0.201398
91	schindleri	Acinetobacter	Cheyenne Full Flavor	Tobacco	18	0.0045578	0.0104548	0.00246423	0.0008033	0	0.043835
92	schindleri	Acinetobacter	Cheyenne Full Flavor	Wrapper	18	6.65287e-05	0.000116417	2.74398e-05	0	0	0.000397113
93	schindleri	Acinetobacter	Cheyenne Menthol Box	Tobacco	18	0.00114932	0.0029117	0.000686295	0	0	0.0118571
94	schindleri	Acinetobacter	Cheyenne Menthol Box	Wrapper	18	0	0	0	0	0	0
95	schindleri	Acinetobacter	Swisher Sweets Sweet Cherry	Tobacco	12	0.000997222	0.000901871	0.000260348	0.000828896	9.03881e-05	0.00274377
96	schindleri	Acinetobacter	Swisher Sweets Sweet Cherry	Wrapper	11	0.0002262	0.000186081	5.61057e-05	0.000250088	1.52263e-05	0.000566886
97	sciuri	Staphylococcus	Cheyenne Full Flavor	Tobacco	18	0.0110667	0.01024	0.00241358	0.00745865	0.000219978	0.030847
98	sciuri	Staphylococcus	Cheyenne Full Flavor	Wrapper	18	0.000837924	0.000881286	0.000207721	0.000473101	7.57289e-05	0.00279223
99	sciuri	Staphylococcus	Cheyenne Menthol Box	Tobacco	18	0.00402509	0.0038847	0.000915631	0.00241362	0	0.0127323
100	sciuri	Staphylococcus	Cheyenne Menthol Box	Wrapper	18	0.0010811	0.00107883	0.000254282	0.000540554	0.000141638	0.00344873
101	sciuri	Staphylococcus	Swisher Sweets Sweet Cherry	Tobacco	12	0.00321855	0.00387069	0.00111737	0.00181917	0.000320133	0.0120791
102	sciuri	Staphylococcus	Swisher Sweets Sweet Cherry	Wrapper	11	8.37531e-05	3.33647e-05	1.00598e-05	8.27039e-05	3.3345e-05	0.000137036
103	stationis	Corynebacterium	Cheyenne Full Flavor	Tobacco	18	0.0129585	0.0165811	0.0039082	0.00550156	0.00175982	0.0671412
104	stationis	Corynebacterium	Cheyenne Full Flavor	Wrapper	18	0.00112211	0.000784589	0.000184929	0.000898822	0.000193939	0.00277979
105	stationis	Corynebacterium	Cheyenne Menthol Box	Tobacco	18	0.00201461	0.0019547	0.000460727	0.00161672	0	0.00841192
106	stationis	Corynebacterium	Cheyenne Menthol Box	Wrapper	18	0.00151202	0.00108998	0.000256911	0.00110123	0.000701731	0.0041968
107	stationis	Corynebacterium	Swisher Sweets Sweet Cherry	Tobacco	12	0.0478436	0.0430513	0.0124279	0.033813	0.015808	0.173805
108	stationis	Corynebacterium	Swisher Sweets Sweet Cherry	Wrapper	11	0.00162648	0.00108744	0.000327876	0.00176849	0.000466106	0.0038827
109	succinatimandens	Petrobacter	Cheyenne Full Flavor	Tobacco	18	3.53227e-06	1.49862e-05	3.53227e-06	0	0	6.35809e-05
110	succinatimandens	Petrobacter	Cheyenne Full Flavor	Wrapper	18	0.00372857	0.00166961	0.00039353	0.00393504	0.00120251	0.0058531
111	succinatimandens	Petrobacter	Cheyenne Menthol Box	Tobacco	18	1.03073e-06	4.37304e-06	1.03073e-06	0	0	1.85532e-05
112	succinatimandens	Petrobacter	Cheyenne Menthol Box	Wrapper	18	0.00469371	0.00139887	0.000329716	0.00444123	0.00246133	0.0072767
113	succinatimandens	Petrobacter	Swisher Sweets Sweet Cherry	Tobacco	12	1.54998e-06	5.3693e-06	1.54998e-06	0	0	1.85998e-05
114	succinatimandens	Petrobacter	Swisher Sweets Sweet Cherry	Wrapper	11	0.00984249	0.00963064	0.00290375	0.00174221	0.000941158	0.0213635
115	tabaci	Atopococcus	Cheyenne Full Flavor	Tobacco	18	4.02906e-05	9.17734e-05	2.16312e-05	0	0	0.000309502
116	tabaci	Atopococcus	Cheyenne Full Flavor	Wrapper	18	0.00802418	0.0109657	0.00258465	0.000779376	0	0.0241495
117	tabaci	Atopococcus	Cheyenne Menthol Box	Tobacco	18	2.79035e-05	8.08074e-05	1.90465e-05	0	0	0.000339222
118	tabaci	Atopococcus	Cheyenne Menthol Box	Wrapper	18	0.000304709	0.000365087	8.60518e-05	0.000190138	1.97044e-05	0.00155975
119	tabaci	Atopococcus	Swisher Sweets Sweet Cherry	Tobacco	12	3.28807e-05	6.28189e-05	1.81342e-05	9.21217e-06	0	0.000223198
120	tabaci	Atopococcus	Swisher Sweets Sweet Cherry	Wrapper	11	4.05612e-05	4.15055e-05	1.25144e-05	2.7568e-05	0	0.000106584
121	taiwanensis	Pseudoxanthomonas	Cheyenne Full Flavor	Tobacco	18	0.000101023	0.000204784	4.8268e-05	1.76373e-05	0	0.000828601
122	taiwanensis	Pseudoxanthomonas	Cheyenne Full Flavor	Wrapper	18	0.0350997	0.0153371	0.00361498	0.028328	0.017182	0.0601022
123	taiwanensis	Pseudoxanthomonas	Cheyenne Menthol Box	Tobacco	18	3.07526e-05	7.52174e-05	1.77289e-05	0	0	0.000313128
124	taiwanensis	Pseudoxanthomonas	Cheyenne Menthol Box	Wrapper	18	0.0355192	0.021185	0.00499336	0.024951	0.0135653	0.0753192
125	taiwanensis	Pseudoxanthomonas	Swisher Sweets Sweet Cherry	Tobacco	12	1.01835e-05	1.38507e-05	3.99835e-06	0	0	3.71996e-05
126	taiwanensis	Pseudoxanthomonas	Swisher Sweets Sweet Cherry	Wrapper	11	0.0380287	0.0184632	0.00556686	0.0249853	0.0187462	0.0615425
127	thermoamylovorans	Bacillus	Cheyenne Full Flavor	Tobacco	18	0.00228895	0.00426355	0.00100493	0.000119588	1.76532e-05	0.014493
128	thermoamylovorans	Bacillus	Cheyenne Full Flavor	Wrapper	18	0.216414	0.0885366	0.0208683	0.176144	0.122279	0.356323
129	thermoamylovorans	Bacillus	Cheyenne Menthol Box	Tobacco	18	0.000204812	0.000394111	9.28928e-05	6.409e-05	0	0.00133079
130	thermoamylovorans	Bacillus	Cheyenne Menthol Box	Wrapper	18	0.244715	0.0698597	0.0164661	0.200026	0.187031	0.352322
131	thermoamylovorans	Bacillus	Swisher Sweets Sweet Cherry	Tobacco	12	0.000194589	0.000231148	6.67268e-05	9.20834e-05	3.46302e-05	0.000864717
132	thermoamylovorans	Bacillus	Swisher Sweets Sweet Cherry	Wrapper	11	0.1368	0.0200253	0.00603784	0.133115	0.110699	0.169145
133	thermotolerans	Pseudomonas	Cheyenne Full Flavor	Tobacco	18	4.45488e-05	8.64887e-05	2.03856e-05	0	0	0.000330135
134	thermotolerans	Pseudomonas	Cheyenne Full Flavor	Wrapper	18	0.0181734	0.00576963	0.00135992	0.0190653	0.00559767	0.027389
135	thermotolerans	Pseudomonas	Cheyenne Menthol Box	Tobacco	18	1.63661e-05	5.50598e-05	1.29777e-05	0	0	0.000234846
136	thermotolerans	Pseudomonas	Cheyenne Menthol Box	Wrapper	18	0.017577	0.00355351	0.00083757	0.0192337	0.0112998	0.0227809
137	thermotolerans	Pseudomonas	Swisher Sweets Sweet Cherry	Tobacco	12	1.98048e-05	2.92307e-05	8.43817e-06	0	0	8.94534e-05
138	thermotolerans	Pseudomonas	Swisher Sweets Sweet Cherry	Wrapper	11	0.0407882	0.00922567	0.00278164	0.0397392	0.0307457	0.0552651
139	Unclassified Acinetobacter	Acinetobacter	Cheyenne Full Flavor	Tobacco	18	0.00726903	0.0130665	0.0030798	0.00328554	0	0.0569315
140	Unclassified Acinetobacter	Acinetobacter	Cheyenne Full Flavor	Wrapper	18	0.00101497	0.000635165	0.00014971	0.00101607	8.3647e-05	0.00242723
141	Unclassified Acinetobacter	Acinetobacter	Cheyenne Menthol Box	Tobacco	18	0.0111701	0.0279784	0.00659457	0.00404516	0	0.122334
142	Unclassified Acinetobacter	Acinetobacter	Cheyenne Menthol Box	Wrapper	18	0.00128477	0.000671573	0.000158291	0.00119313	0.000283276	0.00244111
143	Unclassified Acinetobacter	Acinetobacter	Swisher Sweets Sweet Cherry	Tobacco	12	0.00945726	0.0117787	0.00340021	0.00372485	0.00116289	0.03847
144	Unclassified Acinetobacter	Acinetobacter	Swisher Sweets Sweet Cherry	Wrapper	11	0.00173818	0.000487763	0.000147066	0.00169862	0.00117376	0.00255389
145	Unclassified Actinomycetales	Unclassified Actinomycetales	Cheyenne Full Flavor	Tobacco	18	0.00140443	0.00141484	0.000333481	0.00105918	0	0.0051737
146	Unclassified Actinomycetales	Unclassified Actinomycetales	Cheyenne Full Flavor	Wrapper	18	0.00010204	9.24834e-05	2.17985e-05	0.000104336	0	0.000344035
147	Unclassified Actinomycetales	Unclassified Actinomycetales	Cheyenne Menthol Box	Tobacco	18	0.000762648	0.000891239	0.000210067	0.000270228	0	0.00226965
148	Unclassified Actinomycetales	Unclassified Actinomycetales	Cheyenne Menthol Box	Wrapper	18	0.000300136	0.000241596	5.69447e-05	0.000247753	0	0.000836385
149	Unclassified Actinomycetales	Unclassified Actinomycetales	Swisher Sweets Sweet Cherry	Tobacco	12	0.00476869	0.00293926	0.000848492	0.00407437	0.00133702	0.00974648
150	Unclassified Actinomycetales	Unclassified Actinomycetales	Swisher Sweets Sweet Cherry	Wrapper	11	0.000109266	7.85257e-05	2.36764e-05	8.92969e-05	0	0.000257545
151	Unclassified Aerococcaceae	Unclassified Aerococcaceae	Cheyenne Full Flavor	Tobacco	18	0.000506224	0.000699064	0.000164771	0.000185587	0	0.00195906
152	Unclassified Aerococcaceae	Unclassified Aerococcaceae	Cheyenne Full Flavor	Wrapper	18	0.000689661	0.000524819	0.000123701	0.000679561	7.30131e-05	0.00155721
153	Unclassified Aerococcaceae	Unclassified Aerococcaceae	Cheyenne Menthol Box	Tobacco	18	1.59804e-05	6.36967e-05	1.50135e-05	0	0	0.000270709
154	Unclassified Aerococcaceae	Unclassified Aerococcaceae	Cheyenne Menthol Box	Wrapper	18	0.000359691	0.000448297	0.000105665	0.000170361	0	0.00133941
155	Unclassified Aerococcaceae	Unclassified Aerococcaceae	Swisher Sweets Sweet Cherry	Tobacco	12	0.0102549	0.00835985	0.00241328	0.00765206	0.00346496	0.0313214
156	Unclassified Aerococcaceae	Unclassified Aerococcaceae	Swisher Sweets Sweet Cherry	Wrapper	11	0.000265852	0.000732222	0.000220773	3.26659e-05	0	0.0024694
157	Unclassified Aerococcus	Aerococcus	Cheyenne Full Flavor	Tobacco	18	0.0147299	0.00984018	0.00231935	0.0127687	0.00410391	0.0374291
158	Unclassified Aerococcus	Aerococcus	Cheyenne Full Flavor	Wrapper	18	0.00072562	0.000762936	0.000179826	0.0004759	9.73508e-05	0.00326323
159	Unclassified Aerococcus	Aerococcus	Cheyenne Menthol Box	Tobacco	18	0.0268842	0.0414546	0.00977094	0.012797	0.00086627	0.138169
160	Unclassified Aerococcus	Aerococcus	Cheyenne Menthol Box	Wrapper	18	0.000834538	0.000930176	0.000219245	0.000292457	9.57396e-05	0.0027681
161	Unclassified Aerococcus	Aerococcus	Swisher Sweets Sweet Cherry	Tobacco	12	0.0140831	0.0153337	0.00442645	0.00959545	0.00253087	0.0605564
162	Unclassified Aerococcus	Aerococcus	Swisher Sweets Sweet Cherry	Wrapper	11	0.000682234	0.000360222	0.000108611	0.000791766	0.000195995	0.00129754
163	Unclassified Agrobacterium	Agrobacterium	Cheyenne Full Flavor	Tobacco	18	0.0104688	0.00777546	0.00183269	0.00802501	0.0018339	0.0311818
164	Unclassified Agrobacterium	Agrobacterium	Cheyenne Full Flavor	Wrapper	18	0.000972758	0.000924641	0.00021794	0.000675761	0	0.00341939
165	Unclassified Agrobacterium	Agrobacterium	Cheyenne Menthol Box	Tobacco	18	0.00967428	0.00999042	0.00235477	0.00823936	5.49813e-05	0.0393885
166	Unclassified Agrobacterium	Agrobacterium	Cheyenne Menthol Box	Wrapper	18	0.000606483	0.000797039	0.000187864	0.000112117	0	0.00236106
167	Unclassified Agrobacterium	Agrobacterium	Swisher Sweets Sweet Cherry	Tobacco	12	0.00698993	0.00680199	0.00196357	0.00546773	0.00042376	0.0243325
168	Unclassified Agrobacterium	Agrobacterium	Swisher Sweets Sweet Cherry	Wrapper	11	0.000461261	0.000248707	7.49881e-05	0.000365327	0.000123553	0.00093366
169	Unclassified Alcaligenaceae	Unclassified Alcaligenaceae	Cheyenne Full Flavor	Tobacco	18	0.00428624	0.00396453	0.00093445	0.00288454	0	0.0112514
170	Unclassified Alcaligenaceae	Unclassified Alcaligenaceae	Cheyenne Full Flavor	Wrapper	18	0.00216213	0.0015875	0.000374177	0.00219334	1.82715e-05	0.00516005
171	Unclassified Alcaligenaceae	Unclassified Alcaligenaceae	Cheyenne Menthol Box	Tobacco	18	0.00287964	0.00264162	0.000622636	0.00219334	0	0.00885219
172	Unclassified Alcaligenaceae	Unclassified Alcaligenaceae	Cheyenne Menthol Box	Wrapper	18	0.00191745	0.00263904	0.000622028	0.000398617	4.78698e-05	0.00809906
173	Unclassified Alcaligenaceae	Unclassified Alcaligenaceae	Swisher Sweets Sweet Cherry	Tobacco	12	0.007526	0.0222441	0.00642132	0.00127291	0.000308688	0.0781315
174	Unclassified Alcaligenaceae	Unclassified Alcaligenaceae	Swisher Sweets Sweet Cherry	Wrapper	11	0.000253638	0.00010156	3.06214e-05	0.000267742	7.84298e-05	0.000409041
175	Unclassified Arthrobacter	Arthrobacter	Cheyenne Full Flavor	Tobacco	18	0.0012331	0.00165018	0.000388951	0.000770672	0	0.00659959
176	Unclassified Arthrobacter	Arthrobacter	Cheyenne Full Flavor	Wrapper	18	0.000409444	0.000525527	0.000123868	0.00028108	0	0.0019908
177	Unclassified Arthrobacter	Arthrobacter	Cheyenne Menthol Box	Tobacco	18	0.00147795	0.00120052	0.000282966	0.00160274	0	0.00411605
178	Unclassified Arthrobacter	Arthrobacter	Cheyenne Menthol Box	Wrapper	18	0.000351142	0.000644913	0.000152007	5.5457e-05	0	0.00236106
179	Unclassified Arthrobacter	Arthrobacter	Swisher Sweets Sweet Cherry	Tobacco	12	0.00246245	0.00350634	0.00101219	0.0011677	0.000317497	0.0130061
180	Unclassified Arthrobacter	Arthrobacter	Swisher Sweets Sweet Cherry	Wrapper	11	9.63893e-05	5.89609e-05	1.77774e-05	8.92969e-05	1.3784e-05	0.000188962
181	Unclassified Aurantimonadaceae	Unclassified Aurantimonadaceae	Cheyenne Full Flavor	Tobacco	18	0.0238683	0.0300181	0.00707534	0.0144413	0.0060027	0.134461
182	Unclassified Aurantimonadaceae	Unclassified Aurantimonadaceae	Cheyenne Full Flavor	Wrapper	18	0.000433922	0.00052625	0.000124038	0.000286307	2.43377e-05	0.00205494
183	Unclassified Aurantimonadaceae	Unclassified Aurantimonadaceae	Cheyenne Menthol Box	Tobacco	18	0.0133366	0.00843399	0.00198791	0.0118248	0	0.0285066
184	Unclassified Aurantimonadaceae	Unclassified Aurantimonadaceae	Cheyenne Menthol Box	Wrapper	18	0.00044354	0.000634818	0.000149628	0.000244817	0	0.00255437
185	Unclassified Aurantimonadaceae	Unclassified Aurantimonadaceae	Swisher Sweets Sweet Cherry	Tobacco	12	0.0091334	0.0133437	0.00385198	0.00501746	0.00068695	0.0489845
186	Unclassified Aurantimonadaceae	Unclassified Aurantimonadaceae	Swisher Sweets Sweet Cherry	Wrapper	11	8.23539e-05	5.74913e-05	1.73343e-05	8.23689e-05	0	0.000166646
187	Unclassified Bacillaceae	Unclassified Bacillaceae	Cheyenne Full Flavor	Tobacco	18	0.013517	0.0163851	0.00386201	0.0085906	0	0.0726137
188	Unclassified Bacillaceae	Unclassified Bacillaceae	Cheyenne Full Flavor	Wrapper	18	0.00630495	0.00278498	0.000656425	0.00686138	0.00214452	0.0103422
189	Unclassified Bacillaceae	Unclassified Bacillaceae	Cheyenne Menthol Box	Tobacco	18	0.00479632	0.0059034	0.00139144	0.00440692	0	0.0270141
190	Unclassified Bacillaceae	Unclassified Bacillaceae	Cheyenne Menthol Box	Wrapper	18	0.00417274	0.00285012	0.000671779	0.0025571	0.00171241	0.0110054
191	Unclassified Bacillaceae	Unclassified Bacillaceae	Swisher Sweets Sweet Cherry	Tobacco	12	0.0344121	0.0227301	0.00656163	0.0252754	0.00515212	0.0730887
192	Unclassified Bacillaceae	Unclassified Bacillaceae	Swisher Sweets Sweet Cherry	Wrapper	11	0.00664019	0.00535869	0.00161571	0.00331366	0.00159894	0.0138174
193	Unclassified Bacillales	Unclassified Bacillales	Cheyenne Full Flavor	Tobacco	18	0.00748911	0.0207153	0.00488265	0.00181028	7.92757e-05	0.0899953
194	Unclassified Bacillales	Unclassified Bacillales	Cheyenne Full Flavor	Wrapper	18	0.00950223	0.00148908	0.000350979	0.00945585	0.00770573	0.0132055
195	Unclassified Bacillales	Unclassified Bacillales	Cheyenne Menthol Box	Tobacco	18	0.000943249	0.00099747	0.000235106	0.000446699	2.7804e-05	0.0027657
196	Unclassified Bacillales	Unclassified Bacillales	Cheyenne Menthol Box	Wrapper	18	0.00768876	0.00177414	0.00041817	0.00799119	0.00453984	0.0110461
197	Unclassified Bacillales	Unclassified Bacillales	Swisher Sweets Sweet Cherry	Tobacco	12	0.0130223	0.00768909	0.00221965	0.0112592	0.0042844	0.0306409
198	Unclassified Bacillales	Unclassified Bacillales	Swisher Sweets Sweet Cherry	Wrapper	11	0.0180843	0.00643602	0.00194053	0.0182258	0.0104559	0.0298999
199	Unclassified Bacilli	Unclassified Bacilli	Cheyenne Full Flavor	Tobacco	18	0.000307155	0.000344281	8.11478e-05	0.000134751	0	0.00111013
200	Unclassified Bacilli	Unclassified Bacilli	Cheyenne Full Flavor	Wrapper	18	0.00859318	0.00609291	0.00143611	0.0103184	0.000386399	0.0169961
201	Unclassified Bacilli	Unclassified Bacilli	Cheyenne Menthol Box	Tobacco	18	6.83601e-05	9.79428e-05	2.30853e-05	3.50142e-05	0	0.000366072
202	Unclassified Bacilli	Unclassified Bacilli	Cheyenne Menthol Box	Wrapper	18	0.00744057	0.00529503	0.00124805	0.00955189	0.000395954	0.0148884
203	Unclassified Bacilli	Unclassified Bacilli	Swisher Sweets Sweet Cherry	Tobacco	12	0.00721588	0.00507904	0.00146619	0.00503924	0.0028909	0.0183468
204	Unclassified Bacilli	Unclassified Bacilli	Swisher Sweets Sweet Cherry	Wrapper	11	0.0258938	0.00854041	0.00257503	0.0271943	0.0152177	0.0400107
205	Unclassified Bacillus	Bacillus	Cheyenne Full Flavor	Tobacco	18	0.0428515	0.0486772	0.0114733	0.0179521	0.0020136	0.138249
206	Unclassified Bacillus	Bacillus	Cheyenne Full Flavor	Wrapper	18	0.0798249	0.0553449	0.0130449	0.0760981	0.0141119	0.178042
207	Unclassified Bacillus	Bacillus	Cheyenne Menthol Box	Tobacco	18	0.0325829	0.0467156	0.011011	0.0100364	0.00498603	0.166088
208	Unclassified Bacillus	Bacillus	Cheyenne Menthol Box	Wrapper	18	0.0995596	0.029586	0.00697348	0.0850573	0.0668619	0.148585
209	Unclassified Bacillus	Bacillus	Swisher Sweets Sweet Cherry	Tobacco	12	0.0208622	0.0178324	0.00514777	0.0167838	0.00110274	0.0682828
210	Unclassified Bacillus	Bacillus	Swisher Sweets Sweet Cherry	Wrapper	11	0.0287785	0.0268514	0.00809599	0.00639203	0.00503634	0.0612485
211	Unclassified Brachybacterium	Brachybacterium	Cheyenne Full Flavor	Tobacco	18	0.010175	0.0151747	0.00357671	0.00601676	0	0.0683872
212	Unclassified Brachybacterium	Brachybacterium	Cheyenne Full Flavor	Wrapper	18	0.000733597	0.000625461	0.000147423	0.000418128	0.000146026	0.00189776
213	Unclassified Brachybacterium	Brachybacterium	Cheyenne Menthol Box	Tobacco	18	0.00161623	0.00145943	0.00034399	0.00148804	0	0.00424421
214	Unclassified Brachybacterium	Brachybacterium	Cheyenne Menthol Box	Wrapper	18	0.000634093	0.000697179	0.000164327	0.000368273	0	0.00233453
215	Unclassified Brachybacterium	Brachybacterium	Swisher Sweets Sweet Cherry	Tobacco	12	0.0102034	0.00708795	0.00204612	0.00721686	0.00361553	0.0273789
216	Unclassified Brachybacterium	Brachybacterium	Swisher Sweets Sweet Cherry	Wrapper	11	0.000472656	0.000455614	0.000137373	0.000300105	0.000239352	0.00181796
217	Unclassified Brevibacterium	Brevibacterium	Cheyenne Full Flavor	Tobacco	18	0.0021594	0.0044362	0.00104562	0.000934586	0	0.0195347
218	Unclassified Brevibacterium	Brevibacterium	Cheyenne Full Flavor	Wrapper	18	0.000139272	0.000180758	4.2605e-05	7.42122e-05	0	0.000579598
219	Unclassified Brevibacterium	Brevibacterium	Cheyenne Menthol Box	Tobacco	18	0.000529441	0.00120406	0.0002838	4.5304e-05	0	0.00406746
220	Unclassified Brevibacterium	Brevibacterium	Cheyenne Menthol Box	Wrapper	18	0.000168061	0.000266151	6.27324e-05	3.2861e-05	0	0.000788545
221	Unclassified Brevibacterium	Brevibacterium	Swisher Sweets Sweet Cherry	Tobacco	12	0.00376886	0.00434495	0.00125428	0.00204158	0.000813493	0.0149606
222	Unclassified Brevibacterium	Brevibacterium	Swisher Sweets Sweet Cherry	Wrapper	11	0.000177084	9.56069e-05	2.88266e-05	0.000166269	4.11845e-05	0.000333293
223	Unclassified Caloramator	Caloramator	Cheyenne Full Flavor	Tobacco	18	0.000484478	0.00134034	0.00031592	7.50086e-06	0	0.00519833
224	Unclassified Caloramator	Caloramator	Cheyenne Full Flavor	Wrapper	18	0.0255141	0.0211894	0.00499439	0.0144435	0.00691126	0.0590875
225	Unclassified Caloramator	Caloramator	Cheyenne Menthol Box	Tobacco	18	9.69327e-06	2.45535e-05	5.78731e-06	0	0	7.8282e-05
226	Unclassified Caloramator	Caloramator	Cheyenne Menthol Box	Wrapper	18	0.0446059	0.0208194	0.00490717	0.0558605	0.0122556	0.0654057
227	Unclassified Caloramator	Caloramator	Swisher Sweets Sweet Cherry	Tobacco	12	4.06814e-06	1.08815e-05	3.14123e-06	0	0	3.68487e-05
228	Unclassified Caloramator	Caloramator	Swisher Sweets Sweet Cherry	Wrapper	11	7.52038e-05	9.27829e-05	2.79751e-05	3.92149e-05	0	0.000258846
229	Unclassified Caulobacteraceae	Unclassified Caulobacteraceae	Cheyenne Full Flavor	Tobacco	18	0.00369816	0.0133504	0.00314672	0.000127638	0	0.0570475
230	Unclassified Caulobacteraceae	Unclassified Caulobacteraceae	Cheyenne Full Flavor	Wrapper	18	2.99978e-05	5.5724e-05	1.31343e-05	0	0	0.000174917
231	Unclassified Caulobacteraceae	Unclassified Caulobacteraceae	Cheyenne Menthol Box	Tobacco	18	0.00106069	0.00243144	0.000573096	0	0	0.00988089
232	Unclassified Caulobacteraceae	Unclassified Caulobacteraceae	Cheyenne Menthol Box	Wrapper	18	7.2137e-06	3.06051e-05	7.2137e-06	0	0	0.000129847
233	Unclassified Caulobacteraceae	Unclassified Caulobacteraceae	Swisher Sweets Sweet Cherry	Tobacco	12	0.000208681	0.000187436	5.41081e-05	0.000165048	0	0.000584864
234	Unclassified Caulobacteraceae	Unclassified Caulobacteraceae	Swisher Sweets Sweet Cherry	Wrapper	11	4.32185e-06	1.0406e-05	3.13753e-06	0	0	3.26659e-05
235	Unclassified Cellvibrio	Cellvibrio	Cheyenne Full Flavor	Tobacco	18	0.000712333	0.0014948	0.000352329	6.74227e-06	0	0.00617861
236	Unclassified Cellvibrio	Cellvibrio	Cheyenne Full Flavor	Wrapper	18	0.000102595	0.000140951	3.32225e-05	8.3647e-06	0	0.000409013
237	Unclassified Cellvibrio	Cellvibrio	Cheyenne Menthol Box	Tobacco	18	0.000368977	0.00116841	0.000275397	0	0	0.00467541
238	Unclassified Cellvibrio	Cellvibrio	Cheyenne Menthol Box	Wrapper	18	8.97992e-05	0.000213115	5.02317e-05	0	0	0.000742804
239	Unclassified Cellvibrio	Cellvibrio	Swisher Sweets Sweet Cherry	Tobacco	12	0.0217998	0.0733734	0.0211811	0.000464163	5.36848e-05	0.254786
240	Unclassified Cellvibrio	Cellvibrio	Swisher Sweets Sweet Cherry	Wrapper	11	2.14574e-05	3.10806e-05	9.37115e-06	1.3784e-05	0	0.00010078
241	Unclassified Chryseobacterium	Chryseobacterium	Cheyenne Full Flavor	Tobacco	18	0.00395086	0.00991848	0.00233781	0.000695704	0	0.0422369
242	Unclassified Chryseobacterium	Chryseobacterium	Cheyenne Full Flavor	Wrapper	18	1.53656e-05	5.31925e-05	1.25376e-05	0	0	0.00022226
243	Unclassified Chryseobacterium	Chryseobacterium	Cheyenne Menthol Box	Tobacco	18	0.00194386	0.00290081	0.000683727	0.000415159	0	0.00851667
244	Unclassified Chryseobacterium	Chryseobacterium	Cheyenne Menthol Box	Wrapper	18	1.21123e-05	3.80135e-05	8.95986e-06	0	0	0.000159172
245	Unclassified Chryseobacterium	Chryseobacterium	Swisher Sweets Sweet Cherry	Tobacco	12	3.0968e-05	4.97299e-05	1.43558e-05	1.54198e-05	0	0.000170572
246	Unclassified Chryseobacterium	Chryseobacterium	Swisher Sweets Sweet Cherry	Wrapper	11	1.54906e-05	2.13989e-05	6.452e-06	1.3784e-05	0	7.14375e-05
247	Unclassified Cloacibacterium	Cloacibacterium	Cheyenne Full Flavor	Tobacco	18	2.10908e-06	6.14242e-06	1.44778e-06	0	0	1.96359e-05
248	Unclassified Cloacibacterium	Cloacibacterium	Cheyenne Full Flavor	Wrapper	18	0.000512181	0.000701966	0.000165455	0.000297318	0	0.00279381
249	Unclassified Cloacibacterium	Cloacibacterium	Cheyenne Menthol Box	Tobacco	18	1.11005e-06	4.70952e-06	1.11005e-06	0	0	1.99808e-05
250	Unclassified Cloacibacterium	Cloacibacterium	Cheyenne Menthol Box	Wrapper	18	0.000507855	0.000565102	0.000133196	0.000238518	0	0.00155665
251	Unclassified Cloacibacterium	Cloacibacterium	Swisher Sweets Sweet Cherry	Tobacco	12	6.36217e-06	1.7451e-05	5.03768e-06	0	0	5.96356e-05
252	Unclassified Cloacibacterium	Cloacibacterium	Swisher Sweets Sweet Cherry	Wrapper	11	0.030634	0.00441763	0.00133196	0.0303609	0.0221646	0.0366712
253	Unclassified Clostridiaceae	Unclassified Clostridiaceae	Cheyenne Full Flavor	Tobacco	18	7.88917e-05	0.000325046	7.6614e-05	0	0	0.00138109
254	Unclassified Clostridiaceae	Unclassified Clostridiaceae	Cheyenne Full Flavor	Wrapper	18	0.00510985	0.00608031	0.00143314	0.00123686	0.000454784	0.0148373
255	Unclassified Clostridiaceae	Unclassified Clostridiaceae	Cheyenne Menthol Box	Tobacco	18	1.01477e-05	4.30529e-05	1.01477e-05	0	0	0.000182658
256	Unclassified Clostridiaceae	Unclassified Clostridiaceae	Cheyenne Menthol Box	Wrapper	18	0.000905363	0.000397147	9.36085e-05	0.000908806	0.000293865	0.00180395
257	Unclassified Clostridiaceae	Unclassified Clostridiaceae	Swisher Sweets Sweet Cherry	Tobacco	12	1.28819e-05	3.72434e-05	1.07512e-05	0	0	0.000130199
258	Unclassified Clostridiaceae	Unclassified Clostridiaceae	Swisher Sweets Sweet Cherry	Wrapper	11	0.00208135	0.00185865	0.000560405	0.00284308	0.000148745	0.0044847
259	Unclassified Clostridium	Clostridium	Cheyenne Full Flavor	Tobacco	18	0.000455808	0.000679104	0.000160066	0.00021903	0	0.00287741
260	Unclassified Clostridium	Clostridium	Cheyenne Full Flavor	Wrapper	18	0.0613263	0.0464636	0.0109516	0.0344576	0.014128	0.131373
261	Unclassified Clostridium	Clostridium	Cheyenne Menthol Box	Tobacco	18	3.23423e-05	7.19028e-05	1.69476e-05	2.05465e-05	0	0.000313128
262	Unclassified Clostridium	Clostridium	Cheyenne Menthol Box	Wrapper	18	0.0556643	0.044621	0.0105173	0.0262005	0.0234945	0.122577
263	Unclassified Clostridium	Clostridium	Swisher Sweets Sweet Cherry	Tobacco	12	1.16656e-05	1.89288e-05	5.46426e-06	0	0	5.96356e-05
264	Unclassified Clostridium	Clostridium	Swisher Sweets Sweet Cherry	Wrapper	11	0.00128904	0.000275271	8.29974e-05	0.00119605	0.000906058	0.00176808
265	Unclassified Comamonadaceae	Unclassified Comamonadaceae	Cheyenne Full Flavor	Tobacco	18	0.0016401	0.00228768	0.000539212	0.000632658	0	0.00698429
266	Unclassified Comamonadaceae	Unclassified Comamonadaceae	Cheyenne Full Flavor	Wrapper	18	0.0145086	0.0064182	0.00151278	0.0168116	0.00484755	0.0227792
267	Unclassified Comamonadaceae	Unclassified Comamonadaceae	Cheyenne Menthol Box	Tobacco	18	0.00110777	0.00159293	0.000375458	0.000423139	0	0.00446609
268	Unclassified Comamonadaceae	Unclassified Comamonadaceae	Cheyenne Menthol Box	Wrapper	18	0.0141559	0.00561752	0.00132406	0.0169071	0.00485944	0.021685
269	Unclassified Comamonadaceae	Unclassified Comamonadaceae	Swisher Sweets Sweet Cherry	Tobacco	12	0.000252617	0.000343132	9.90536e-05	0.000129429	0	0.00122404
270	Unclassified Comamonadaceae	Unclassified Comamonadaceae	Swisher Sweets Sweet Cherry	Wrapper	11	0.01075	0.00185218	0.000558453	0.0109625	0.00768612	0.0133839
271	Unclassified Comamonas	Comamonas	Cheyenne Full Flavor	Tobacco	18	0.00105667	0.00191042	0.000450291	0.000244636	0	0.00742585
272	Unclassified Comamonas	Comamonas	Cheyenne Full Flavor	Wrapper	18	0.000843319	0.00073376	0.000172949	0.000778425	0	0.00251044
273	Unclassified Comamonas	Comamonas	Cheyenne Menthol Box	Tobacco	18	0.000731212	0.00177601	0.000418609	1.75988e-05	0	0.00760693
274	Unclassified Comamonas	Comamonas	Cheyenne Menthol Box	Wrapper	18	0.00142102	0.000654266	0.000154212	0.00136206	0.000467788	0.00270668
275	Unclassified Comamonas	Comamonas	Swisher Sweets Sweet Cherry	Tobacco	12	0.00138081	0.0018976	0.00054779	0.000502336	0.000120791	0.00613271
276	Unclassified Comamonas	Comamonas	Swisher Sweets Sweet Cherry	Wrapper	11	0.00230058	0.00103396	0.000311749	0.00267409	0.000803097	0.00367846
277	Unclassified Corynebacterium	Corynebacterium	Cheyenne Full Flavor	Tobacco	18	0.00696304	0.00963962	0.00227208	0.00556695	0	0.0408238
278	Unclassified Corynebacterium	Corynebacterium	Cheyenne Full Flavor	Wrapper	18	0.000671873	0.000504688	0.000118956	0.000815576	0	0.00140941
279	Unclassified Corynebacterium	Corynebacterium	Cheyenne Menthol Box	Tobacco	18	0.00243429	0.00214498	0.000505577	0.00231661	0	0.00583707
280	Unclassified Corynebacterium	Corynebacterium	Cheyenne Menthol Box	Wrapper	18	0.000486234	0.000281654	6.63865e-05	0.00046893	0	0.000991466
281	Unclassified Corynebacterium	Corynebacterium	Swisher Sweets Sweet Cherry	Tobacco	12	0.0479082	0.0394802	0.0113969	0.0331664	0.0115059	0.12407
282	Unclassified Corynebacterium	Corynebacterium	Swisher Sweets Sweet Cherry	Wrapper	11	0.000885042	0.00116163	0.000350243	0.000489988	0.000137252	0.00422676
283	Unclassified Enterobacter	Enterobacter	Cheyenne Full Flavor	Tobacco	18	0.0146763	0.0116623	0.00274882	0.0116198	0.00122821	0.0492466
284	Unclassified Enterobacter	Enterobacter	Cheyenne Full Flavor	Wrapper	18	0.000128222	0.000120822	2.8478e-05	0.000100525	0	0.000394853
285	Unclassified Enterobacter	Enterobacter	Cheyenne Menthol Box	Tobacco	18	0.0275254	0.0241111	0.00568303	0.0215681	1.85532e-05	0.0724618
286	Unclassified Enterobacter	Enterobacter	Cheyenne Menthol Box	Wrapper	18	0.000203151	0.000331375	7.81058e-05	8.93894e-05	0	0.00140384
287	Unclassified Enterobacter	Enterobacter	Swisher Sweets Sweet Cherry	Tobacco	12	0.0192326	0.0201762	0.00582437	0.0123752	0.000596562	0.0599443
288	Unclassified Enterobacter	Enterobacter	Swisher Sweets Sweet Cherry	Wrapper	11	0.000165845	0.000158367	4.77496e-05	8.27039e-05	0	0.000453509
289	Unclassified Enterobacteriaceae	Unclassified Enterobacteriaceae	Cheyenne Full Flavor	Tobacco	18	0.0885783	0.0829297	0.0195467	0.064478	0.0202481	0.348671
290	Unclassified Enterobacteriaceae	Unclassified Enterobacteriaceae	Cheyenne Full Flavor	Wrapper	18	0.00511893	0.00425654	0.00100328	0.00415143	0.000413741	0.0176338
291	Unclassified Enterobacteriaceae	Unclassified Enterobacteriaceae	Cheyenne Menthol Box	Tobacco	18	0.0822823	0.0432375	0.0101912	0.0755327	0.0228843	0.171102
292	Unclassified Enterobacteriaceae	Unclassified Enterobacteriaceae	Cheyenne Menthol Box	Wrapper	18	0.00446611	0.00489762	0.00115438	0.00137341	0.000723554	0.0133174
293	Unclassified Enterobacteriaceae	Unclassified Enterobacteriaceae	Swisher Sweets Sweet Cherry	Tobacco	12	0.0726538	0.0536998	0.0155018	0.0514652	0.0139299	0.18602
294	Unclassified Enterobacteriaceae	Unclassified Enterobacteriaceae	Swisher Sweets Sweet Cherry	Wrapper	11	0.00324598	0.0022463	0.000677284	0.00412552	0.000634844	0.00587808
295	Unclassified Enterococcus	Enterococcus	Cheyenne Full Flavor	Tobacco	18	0.004079	0.00399624	0.000941922	0.00369977	1.76215e-05	0.0161147
296	Unclassified Enterococcus	Enterococcus	Cheyenne Full Flavor	Wrapper	18	0.000943259	0.00167972	0.000395913	0.00030226	4.11548e-05	0.00725376
297	Unclassified Enterococcus	Enterococcus	Cheyenne Menthol Box	Tobacco	18	0.00653907	0.00986111	0.00232429	0.00394638	0	0.0329045
298	Unclassified Enterococcus	Enterococcus	Cheyenne Menthol Box	Wrapper	18	0.000666223	0.000726485	0.000171234	0.000264784	3.54095e-05	0.00233973
299	Unclassified Enterococcus	Enterococcus	Swisher Sweets Sweet Cherry	Tobacco	12	0.00169707	0.0019625	0.000566524	0.000931992	0.000178907	0.00704292
300	Unclassified Enterococcus	Enterococcus	Swisher Sweets Sweet Cherry	Wrapper	11	0.000198804	0.000116946	3.52606e-05	0.000196453	4.89988e-05	0.000378742
301	Unclassified Erwinia	Erwinia	Cheyenne Full Flavor	Tobacco	18	0.0519508	0.0899288	0.0211964	0.025193	0.00285033	0.387303
302	Unclassified Erwinia	Erwinia	Cheyenne Full Flavor	Wrapper	18	0.00060702	0.00100958	0.00023796	0.000244913	0	0.00430296
303	Unclassified Erwinia	Erwinia	Cheyenne Menthol Box	Tobacco	18	0.0799408	0.10842	0.0255549	0.0317028	0.00187898	0.345849
304	Unclassified Erwinia	Erwinia	Cheyenne Menthol Box	Wrapper	18	0.000514495	0.000639546	0.000150742	0.000182544	0	0.00176385
305	Unclassified Erwinia	Erwinia	Swisher Sweets Sweet Cherry	Tobacco	12	0.00256221	0.00298457	0.000861573	0.00132434	0.000626428	0.0107448
306	Unclassified Erwinia	Erwinia	Swisher Sweets Sweet Cherry	Wrapper	11	0.00231413	0.00205383	0.000619252	0.00188232	0.000247107	0.00521149
307	Unclassified Facklamia	Facklamia	Cheyenne Full Flavor	Tobacco	18	0.00265136	0.00452727	0.00106709	0.00114118	0	0.0191066
308	Unclassified Facklamia	Facklamia	Cheyenne Full Flavor	Wrapper	18	0.00216782	0.00193671	0.000456487	0.00149764	0.000185197	0.0053854
309	Unclassified Facklamia	Facklamia	Cheyenne Menthol Box	Tobacco	18	0.000476618	0.000894589	0.000210857	0	0	0.00258938
310	Unclassified Facklamia	Facklamia	Cheyenne Menthol Box	Wrapper	18	0.000710694	0.00063363	0.000149348	0.000474553	7.18047e-05	0.00228696
311	Unclassified Facklamia	Facklamia	Swisher Sweets Sweet Cherry	Tobacco	12	0.00285602	0.00583953	0.00168573	0.0012763	0.000554084	0.0213354
312	Unclassified Facklamia	Facklamia	Swisher Sweets Sweet Cherry	Wrapper	11	0.000433135	0.000117585	3.54531e-05	0.000416813	0.000267742	0.000636984
313	Unclassified Flavobacteriaceae	Unclassified Flavobacteriaceae	Cheyenne Full Flavor	Tobacco	18	0.00237733	0.00668079	0.00157468	0.000195753	0	0.0287078
314	Unclassified Flavobacteriaceae	Unclassified Flavobacteriaceae	Cheyenne Full Flavor	Wrapper	18	0.000125106	0.000231102	5.44712e-05	1.75276e-05	0	0.000906138
315	Unclassified Flavobacteriaceae	Unclassified Flavobacteriaceae	Cheyenne Menthol Box	Tobacco	18	0.00314586	0.00461148	0.00108694	0.00037349	0	0.016599
316	Unclassified Flavobacteriaceae	Unclassified Flavobacteriaceae	Cheyenne Menthol Box	Wrapper	18	3.14668e-05	5.67731e-05	1.33815e-05	0	0	0.000158235
317	Unclassified Flavobacteriaceae	Unclassified Flavobacteriaceae	Swisher Sweets Sweet Cherry	Tobacco	12	0.00200118	0.0063571	0.00183514	0.00011616	0	0.0221812
318	Unclassified Flavobacteriaceae	Unclassified Flavobacteriaceae	Swisher Sweets Sweet Cherry	Wrapper	11	2.63428e-05	1.86751e-05	5.63077e-06	1.96075e-05	0	6.53317e-05
319	Unclassified Flavobacterium	Flavobacterium	Cheyenne Full Flavor	Tobacco	18	0.00204466	0.00454785	0.00107194	0.000214579	0	0.0148129
320	Unclassified Flavobacterium	Flavobacterium	Cheyenne Full Flavor	Wrapper	18	6.68857e-05	0.000189464	4.46571e-05	0	0	0.000738357
321	Unclassified Flavobacterium	Flavobacterium	Cheyenne Menthol Box	Tobacco	18	0.00128052	0.0019572	0.000461318	0.000515219	0	0.00682187
322	Unclassified Flavobacterium	Flavobacterium	Cheyenne Menthol Box	Wrapper	18	3.00535e-05	0.000110189	2.59718e-05	0	0	0.000468792
323	Unclassified Flavobacterium	Flavobacterium	Swisher Sweets Sweet Cherry	Tobacco	12	0.00584975	0.0192532	0.00555791	9.2999e-06	0	0.0669414
324	Unclassified Flavobacterium	Flavobacterium	Swisher Sweets Sweet Cherry	Wrapper	11	4.5809e-06	1.51931e-05	4.5809e-06	0	0	5.03899e-05
325	Unclassified Gallibacterium	Gallibacterium	Cheyenne Full Flavor	Tobacco	18	0	0	0	0	0	0
326	Unclassified Gallibacterium	Gallibacterium	Cheyenne Full Flavor	Wrapper	18	8.08562e-06	2.2776e-05	5.36835e-06	0	0	9.15885e-05
327	Unclassified Gallibacterium	Gallibacterium	Cheyenne Menthol Box	Tobacco	18	1.44967e-06	6.15041e-06	1.44967e-06	0	0	2.6094e-05
328	Unclassified Gallibacterium	Gallibacterium	Cheyenne Menthol Box	Wrapper	18	3.3158e-05	0.000125114	2.94897e-05	0	0	0.000530574
329	Unclassified Gallibacterium	Gallibacterium	Swisher Sweets Sweet Cherry	Tobacco	12	2.48482e-06	8.60766e-06	2.48482e-06	0	0	2.98178e-05
330	Unclassified Gallibacterium	Gallibacterium	Swisher Sweets Sweet Cherry	Wrapper	11	0.0181837	0.0175226	0.00528328	0.0259407	0.000106584	0.038057
331	Unclassified Halomonadaceae	Unclassified Halomonadaceae	Cheyenne Full Flavor	Tobacco	18	0.00166603	0.00132692	0.000312758	0.00148613	0	0.00431726
332	Unclassified Halomonadaceae	Unclassified Halomonadaceae	Cheyenne Full Flavor	Wrapper	18	0.000230703	0.000265051	6.24732e-05	0.00012412	0	0.000944551
333	Unclassified Halomonadaceae	Unclassified Halomonadaceae	Cheyenne Menthol Box	Tobacco	18	0.00417899	0.00669824	0.00157879	0.000923646	0	0.022134
334	Unclassified Halomonadaceae	Unclassified Halomonadaceae	Cheyenne Menthol Box	Wrapper	18	0.000179661	0.000171148	4.03399e-05	0.000173466	0	0.00067815
335	Unclassified Halomonadaceae	Unclassified Halomonadaceae	Swisher Sweets Sweet Cherry	Tobacco	12	0.00354888	0.00505405	0.00145898	0.00165114	0.000126543	0.0169258
336	Unclassified Halomonadaceae	Unclassified Halomonadaceae	Swisher Sweets Sweet Cherry	Wrapper	11	2.8939e-05	4.21113e-05	1.2697e-05	0	0	0.000106584
337	Unclassified Halomonas	Halomonas	Cheyenne Full Flavor	Tobacco	18	0.00277694	0.00282545	0.000665966	0.00224132	0	0.0125414
338	Unclassified Halomonas	Halomonas	Cheyenne Full Flavor	Wrapper	18	0.000571651	0.000539748	0.00012722	0.000421824	7.05231e-05	0.00228123
339	Unclassified Halomonas	Halomonas	Cheyenne Menthol Box	Tobacco	18	0.0114459	0.0205445	0.00484237	0.00500522	0.000500937	0.0685526
340	Unclassified Halomonas	Halomonas	Cheyenne Menthol Box	Wrapper	18	0.00055012	0.000585406	0.000137982	0.000352405	0	0.00196313
341	Unclassified Halomonas	Halomonas	Swisher Sweets Sweet Cherry	Tobacco	12	0.00147618	0.0011909	0.000343783	0.00132851	0.000259727	0.0046821
342	Unclassified Halomonas	Halomonas	Swisher Sweets Sweet Cherry	Wrapper	11	5.13768e-05	6.22661e-05	1.87739e-05	2.7568e-05	0	0.000166269
343	Unclassified Janthinobacterium	Janthinobacterium	Cheyenne Full Flavor	Tobacco	18	0.00253183	0.00470502	0.00110898	0.00155716	0	0.0198305
344	Unclassified Janthinobacterium	Janthinobacterium	Cheyenne Full Flavor	Wrapper	18	6.95852e-05	0.000160109	3.77381e-05	0	0	0.000618988
345	Unclassified Janthinobacterium	Janthinobacterium	Cheyenne Menthol Box	Tobacco	18	0.00563516	0.00884687	0.00208523	0.00292374	0	0.0290967
346	Unclassified Janthinobacterium	Janthinobacterium	Cheyenne Menthol Box	Wrapper	18	2.66923e-05	0.00010742	2.53192e-05	0	0	0.000456526
347	Unclassified Janthinobacterium	Janthinobacterium	Swisher Sweets Sweet Cherry	Tobacco	12	0.000318131	0.000705258	0.00020359	0.000103745	0	0.00253726
348	Unclassified Janthinobacterium	Janthinobacterium	Swisher Sweets Sweet Cherry	Wrapper	11	1.5392e-05	2.54789e-05	7.68218e-06	1.51153e-05	0	8.81823e-05
349	Unclassified Klebsiella	Klebsiella	Cheyenne Full Flavor	Tobacco	18	0.000797153	0.00121082	0.000285392	0.000349957	0	0.00453782
350	Unclassified Klebsiella	Klebsiella	Cheyenne Full Flavor	Wrapper	18	0.000810106	0.000579249	0.00013653	0.000709322	0	0.00162561
351	Unclassified Klebsiella	Klebsiella	Cheyenne Menthol Box	Tobacco	18	0.000878896	0.0014335	0.00033788	0.000292892	0	0.00507038
352	Unclassified Klebsiella	Klebsiella	Cheyenne Menthol Box	Wrapper	18	0.000764277	0.000448208	0.000105644	0.000843512	0	0.00141638
353	Unclassified Klebsiella	Klebsiella	Swisher Sweets Sweet Cherry	Tobacco	12	0.00238208	0.0026622	0.000768511	0.00117937	0.000187897	0.00843875
354	Unclassified Klebsiella	Klebsiella	Swisher Sweets Sweet Cherry	Wrapper	11	0.000356286	0.000316609	9.54611e-05	0.000431364	0	0.000813255
355	Unclassified Lactobacillales	Unclassified Lactobacillales	Cheyenne Full Flavor	Tobacco	18	1.02871e-05	1.75368e-05	4.13346e-06	0	0	6.00069e-05
356	Unclassified Lactobacillales	Unclassified Lactobacillales	Cheyenne Full Flavor	Wrapper	18	0.00452774	0.00577324	0.00136077	0.000945801	0.000139934	0.0151448
357	Unclassified Lactobacillales	Unclassified Lactobacillales	Cheyenne Menthol Box	Tobacco	18	1.2063e-05	3.68883e-05	8.69466e-06	0	0	0.000156564
358	Unclassified Lactobacillales	Unclassified Lactobacillales	Cheyenne Menthol Box	Wrapper	18	0.000564295	0.000321751	7.58374e-05	0.000643077	7.19916e-05	0.00105957
359	Unclassified Lactobacillales	Unclassified Lactobacillales	Swisher Sweets Sweet Cherry	Tobacco	12	3.22928e-05	4.6846e-05	1.35233e-05	2.12689e-05	0	0.000169482
360	Unclassified Lactobacillales	Unclassified Lactobacillales	Swisher Sweets Sweet Cherry	Wrapper	11	0.0140863	0.0045704	0.00137803	0.0134093	0.00842322	0.0218656
361	Unclassified Lactobacillus	Lactobacillus	Cheyenne Full Flavor	Tobacco	18	0.000591604	0.00129483	0.000305194	4.08161e-05	0	0.0052175
362	Unclassified Lactobacillus	Lactobacillus	Cheyenne Full Flavor	Wrapper	18	0.0871257	0.0631691	0.0148891	0.118899	0.00138752	0.149021
363	Unclassified Lactobacillus	Lactobacillus	Cheyenne Menthol Box	Tobacco	18	0.000272532	0.00056381	0.000132891	3.18391e-05	0	0.00161635
364	Unclassified Lactobacillus	Lactobacillus	Cheyenne Menthol Box	Wrapper	18	0.0818106	0.0584465	0.013776	0.113662	0.00126582	0.136039
365	Unclassified Lactobacillus	Lactobacillus	Swisher Sweets Sweet Cherry	Tobacco	12	4.89948e-05	6.00768e-05	1.73427e-05	2.27211e-05	0	0.000190466
366	Unclassified Lactobacillus	Lactobacillus	Swisher Sweets Sweet Cherry	Wrapper	11	0.14338	0.00931847	0.00280963	0.146084	0.127726	0.154507
367	Unclassified Lentibacillus	Lentibacillus	Cheyenne Full Flavor	Tobacco	18	0.00933514	0.0144962	0.00341679	0.00474327	9.43918e-05	0.0637012
368	Unclassified Lentibacillus	Lentibacillus	Cheyenne Full Flavor	Wrapper	18	0.000219951	0.000324768	7.65486e-05	3.75572e-05	0	0.00101869
369	Unclassified Lentibacillus	Lentibacillus	Cheyenne Menthol Box	Tobacco	18	0.00494627	0.00429964	0.00101344	0.00396819	4.57018e-05	0.0132903
370	Unclassified Lentibacillus	Lentibacillus	Cheyenne Menthol Box	Wrapper	18	0.000175965	0.000201738	4.75502e-05	0.000148404	0	0.000901976
371	Unclassified Lentibacillus	Lentibacillus	Swisher Sweets Sweet Cherry	Tobacco	12	0.0524015	0.0754065	0.021768	0.0224217	0.00225097	0.262344
372	Unclassified Lentibacillus	Lentibacillus	Swisher Sweets Sweet Cherry	Wrapper	11	9.33578e-05	4.34139e-05	1.30898e-05	8.16647e-05	1.66725e-05	0.000167489
373	Unclassified Leptothrix	Leptothrix	Cheyenne Full Flavor	Tobacco	18	0.00100573	0.00105247	0.000248069	0.000682984	0	0.00341159
374	Unclassified Leptothrix	Leptothrix	Cheyenne Full Flavor	Wrapper	18	0.000339868	0.000398391	9.39017e-05	0.000215686	0	0.00139934
375	Unclassified Leptothrix	Leptothrix	Cheyenne Menthol Box	Tobacco	18	0.00390588	0.00286539	0.000675378	0.00297235	0.000627822	0.00764936
376	Unclassified Leptothrix	Leptothrix	Cheyenne Menthol Box	Wrapper	18	0.000343646	0.000484411	0.000114177	0.000131147	0	0.00159784
377	Unclassified Leptothrix	Leptothrix	Swisher Sweets Sweet Cherry	Tobacco	12	9.10868e-05	0.000120017	3.46459e-05	4.64679e-05	0	0.000341144
378	Unclassified Leptothrix	Leptothrix	Swisher Sweets Sweet Cherry	Wrapper	11	5.24804e-05	7.17725e-05	2.16402e-05	2.7568e-05	0	0.000228394
379	Unclassified Luteimonas	Luteimonas	Cheyenne Full Flavor	Tobacco	18	0.00130271	0.00210573	0.000496324	0.000306098	0	0.0062835
380	Unclassified Luteimonas	Luteimonas	Cheyenne Full Flavor	Wrapper	18	7.31683e-06	1.78101e-05	4.19787e-06	0	0	5.38435e-05
381	Unclassified Luteimonas	Luteimonas	Cheyenne Menthol Box	Tobacco	18	0.00613262	0.0173412	0.00408735	0.000692579	0	0.0720357
382	Unclassified Luteimonas	Luteimonas	Cheyenne Menthol Box	Wrapper	18	6.81519e-05	0.000147471	3.47591e-05	0	0	0.00049731
383	Unclassified Luteimonas	Luteimonas	Swisher Sweets Sweet Cherry	Tobacco	12	0.000339004	0.00034381	9.92493e-05	0.000220216	0	0.000980789
384	Unclassified Luteimonas	Luteimonas	Swisher Sweets Sweet Cherry	Wrapper	11	1.71844e-05	2.35634e-05	7.10465e-06	0	0	6.05987e-05
385	Unclassified Methylobacteriaceae	Unclassified Methylobacteriaceae	Cheyenne Full Flavor	Tobacco	18	0.00798947	0.0065991	0.00155542	0.00583575	0.00120012	0.0286887
386	Unclassified Methylobacteriaceae	Unclassified Methylobacteriaceae	Cheyenne Full Flavor	Wrapper	18	0.000205461	0.000219856	5.18205e-05	0.000160344	0	0.000742429
387	Unclassified Methylobacteriaceae	Unclassified Methylobacteriaceae	Cheyenne Menthol Box	Tobacco	18	0.00610394	0.00424958	0.00100164	0.00478682	0.00115461	0.014571
388	Unclassified Methylobacteriaceae	Unclassified Methylobacteriaceae	Cheyenne Menthol Box	Wrapper	18	0.000327737	0.000475974	0.000112188	0.000113414	0	0.00159172
389	Unclassified Methylobacteriaceae	Unclassified Methylobacteriaceae	Swisher Sweets Sweet Cherry	Tobacco	12	0.00203283	0.00162572	0.000469305	0.00208952	3.61553e-05	0.00564938
390	Unclassified Methylobacteriaceae	Unclassified Methylobacteriaceae	Swisher Sweets Sweet Cherry	Wrapper	11	8.32101e-05	7.99594e-05	2.41087e-05	5.35781e-05	0	0.00026676
391	Unclassified Methylobacterium	Methylobacterium	Cheyenne Full Flavor	Tobacco	18	0.00254031	0.00205719	0.000484884	0.00198238	5.39382e-05	0.00672586
392	Unclassified Methylobacterium	Methylobacterium	Cheyenne Full Flavor	Wrapper	18	6.15014e-05	0.000165455	3.89982e-05	0	0	0.000690632
393	Unclassified Methylobacterium	Methylobacterium	Cheyenne Menthol Box	Tobacco	18	0.00308103	0.00290205	0.000684019	0.00268709	0	0.00871539
394	Unclassified Methylobacterium	Methylobacterium	Cheyenne Menthol Box	Wrapper	18	0.000106053	0.00024165	5.69573e-05	0	0	0.000901976
395	Unclassified Methylobacterium	Methylobacterium	Swisher Sweets Sweet Cherry	Tobacco	12	0.00169337	0.00184568	0.0005328	0.000863984	7.36974e-05	0.00553114
396	Unclassified Methylobacterium	Methylobacterium	Swisher Sweets Sweet Cherry	Wrapper	11	2.42276e-05	2.86883e-05	8.64986e-06	1.48745e-05	0	8.33625e-05
397	Unclassified Microbacteriaceae	Unclassified Microbacteriaceae	Cheyenne Full Flavor	Tobacco	18	0.00555626	0.0103814	0.00244693	0.00179671	5.49823e-05	0.0436096
398	Unclassified Microbacteriaceae	Unclassified Microbacteriaceae	Cheyenne Full Flavor	Wrapper	18	7.44492e-05	0.000115926	2.73241e-05	5.40824e-05	0	0.000489767
399	Unclassified Microbacteriaceae	Unclassified Microbacteriaceae	Cheyenne Menthol Box	Tobacco	18	0.00205214	0.00248633	0.000586033	0.00147855	0	0.0100304
400	Unclassified Microbacteriaceae	Unclassified Microbacteriaceae	Cheyenne Menthol Box	Wrapper	18	0.000105524	0.00018446	4.34777e-05	2.50297e-05	0	0.000610335
401	Unclassified Microbacteriaceae	Unclassified Microbacteriaceae	Swisher Sweets Sweet Cherry	Tobacco	12	0.000624077	0.000588594	0.000169912	0.000381233	0.000165819	0.00216306
402	Unclassified Microbacteriaceae	Unclassified Microbacteriaceae	Swisher Sweets Sweet Cherry	Wrapper	11	4.01267e-05	4.47769e-05	1.35007e-05	1.96075e-05	0	0.000113377
403	Unclassified Microbacterium	Microbacterium	Cheyenne Full Flavor	Tobacco	18	0.00437429	0.00627767	0.00147966	0.0021048	0.00034415	0.0276858
404	Unclassified Microbacterium	Microbacterium	Cheyenne Full Flavor	Wrapper	18	0.00019803	0.000196523	4.63209e-05	0.000170208	0	0.000776961
405	Unclassified Microbacterium	Microbacterium	Cheyenne Menthol Box	Tobacco	18	0.00153451	0.00221765	0.000522705	0.00124157	0	0.00964827
406	Unclassified Microbacterium	Microbacterium	Cheyenne Menthol Box	Wrapper	18	9.72435e-05	8.21933e-05	1.93732e-05	9.13697e-05	0	0.000323962
407	Unclassified Microbacterium	Microbacterium	Swisher Sweets Sweet Cherry	Tobacco	12	0.00108494	0.000637134	0.000183925	0.00112363	0.000198854	0.00238949
408	Unclassified Microbacterium	Microbacterium	Swisher Sweets Sweet Cherry	Wrapper	11	6.15905e-05	6.26299e-05	1.88836e-05	4.5346e-05	0	0.000220544
409	Unclassified Micrococcaceae	Unclassified Micrococcaceae	Cheyenne Full Flavor	Tobacco	18	0.00354362	0.00319229	0.000752431	0.00208686	0	0.0115999
410	Unclassified Micrococcaceae	Unclassified Micrococcaceae	Cheyenne Full Flavor	Wrapper	18	0.000381798	0.000360321	8.49284e-05	0.000260426	3.66354e-05	0.00138854
411	Unclassified Micrococcaceae	Unclassified Micrococcaceae	Cheyenne Menthol Box	Tobacco	18	0.00300604	0.00314592	0.000741501	0.00196166	0	0.0109826
412	Unclassified Micrococcaceae	Unclassified Micrococcaceae	Cheyenne Menthol Box	Wrapper	18	0.000359604	0.000318707	7.51198e-05	0.000298512	0	0.00109981
413	Unclassified Micrococcaceae	Unclassified Micrococcaceae	Swisher Sweets Sweet Cherry	Tobacco	12	0.00166582	0.00132977	0.000383871	0.00105132	0.000180776	0.0042376
414	Unclassified Micrococcaceae	Unclassified Micrococcaceae	Swisher Sweets Sweet Cherry	Wrapper	11	0.000303409	0.000184621	5.56652e-05	0.000257545	8.16647e-05	0.000750094
415	Unclassified mitochondria	Unclassified mitochondria	Cheyenne Full Flavor	Tobacco	18	0.00331008	0.00221421	0.000521894	0.00296552	0.000187383	0.00723315
416	Unclassified mitochondria	Unclassified mitochondria	Cheyenne Full Flavor	Wrapper	18	0.00134803	0.00135922	0.000320372	0.000724717	0.000109043	0.00427046
417	Unclassified mitochondria	Unclassified mitochondria	Cheyenne Menthol Box	Tobacco	18	0.00272838	0.00174219	0.000410638	0.00275821	0.000274907	0.00657569
418	Unclassified mitochondria	Unclassified mitochondria	Cheyenne Menthol Box	Wrapper	18	0.00153336	0.00176348	0.000415656	0.000533336	0.000132538	0.00556132
419	Unclassified mitochondria	Unclassified mitochondria	Swisher Sweets Sweet Cherry	Tobacco	12	0.000810677	0.000874479	0.00025244	0.000455963	0	0.0024669
420	Unclassified mitochondria	Unclassified mitochondria	Swisher Sweets Sweet Cherry	Wrapper	11	0.000934833	0.000476119	0.000143555	0.000850298	0.00023529	0.00193374
421	Unclassified Neisseriaceae	Unclassified Neisseriaceae	Cheyenne Full Flavor	Tobacco	18	0	0	0	0	0	0
422	Unclassified Neisseriaceae	Unclassified Neisseriaceae	Cheyenne Full Flavor	Wrapper	18	0.00143663	0.00113499	0.000267519	0.00166252	0	0.00427553
423	Unclassified Neisseriaceae	Unclassified Neisseriaceae	Cheyenne Menthol Box	Tobacco	18	3.05452e-06	1.29592e-05	3.05452e-06	0	0	5.49813e-05
424	Unclassified Neisseriaceae	Unclassified Neisseriaceae	Cheyenne Menthol Box	Wrapper	18	0.0019658	0.00156351	0.000368522	0.00218004	0	0.00428435
425	Unclassified Neisseriaceae	Unclassified Neisseriaceae	Swisher Sweets Sweet Cherry	Tobacco	12	4.92516e-06	9.72852e-06	2.80838e-06	0	0	2.98178e-05
426	Unclassified Neisseriaceae	Unclassified Neisseriaceae	Swisher Sweets Sweet Cherry	Wrapper	11	0.0298052	0.0223291	0.00673247	0.0426338	0.00548686	0.0557312
427	Unclassified Nocardioides	Nocardioides	Cheyenne Full Flavor	Tobacco	18	0.00435872	0.0108013	0.00254588	0.000249379	0	0.0390277
428	Unclassified Nocardioides	Nocardioides	Cheyenne Full Flavor	Wrapper	18	4.99091e-05	9.80943e-05	2.3121e-05	0	0	0.000362582
429	Unclassified Nocardioides	Nocardioides	Cheyenne Menthol Box	Tobacco	18	0.000386188	0.000591608	0.000139443	0	0	0.00193176
430	Unclassified Nocardioides	Nocardioides	Cheyenne Menthol Box	Wrapper	18	4.19951e-05	0.00017817	4.19951e-05	0	0	0.000755912
431	Unclassified Nocardioides	Nocardioides	Swisher Sweets Sweet Cherry	Tobacco	12	5.66337e-05	0.000107318	3.09801e-05	2.86143e-05	0	0.000390596
432	Unclassified Nocardioides	Nocardioides	Swisher Sweets Sweet Cherry	Wrapper	11	2.76841e-06	9.18178e-06	2.76841e-06	0	0	3.04525e-05
433	Unclassified Novosphingobium	Novosphingobium	Cheyenne Full Flavor	Tobacco	18	0.00331966	0.00739813	0.00174376	0.0010304	0	0.0316035
434	Unclassified Novosphingobium	Novosphingobium	Cheyenne Full Flavor	Wrapper	18	6.36773e-05	0.000126529	2.98233e-05	0	0	0.000500708
435	Unclassified Novosphingobium	Novosphingobium	Cheyenne Menthol Box	Tobacco	18	0.00342184	0.00526183	0.00124023	0.000222654	0	0.0190727
436	Unclassified Novosphingobium	Novosphingobium	Cheyenne Menthol Box	Wrapper	18	5.51183e-05	0.000171113	4.03318e-05	0	0	0.000726292
437	Unclassified Novosphingobium	Novosphingobium	Swisher Sweets Sweet Cherry	Tobacco	12	0.000504333	0.0006183	0.000178488	0.000332534	2.48305e-05	0.00217836
438	Unclassified Novosphingobium	Novosphingobium	Swisher Sweets Sweet Cherry	Wrapper	11	1.56384e-05	3.47544e-05	1.04788e-05	0	0	0.000116708
439	Unclassified Oceanobacillus	Oceanobacillus	Cheyenne Full Flavor	Tobacco	18	0.00820619	0.0188951	0.00445361	0.00367066	0.000293239	0.0827956
440	Unclassified Oceanobacillus	Oceanobacillus	Cheyenne Full Flavor	Wrapper	18	0.00116107	0.00236828	0.000558209	0.00025599	2.43377e-05	0.0102326
441	Unclassified Oceanobacillus	Oceanobacillus	Cheyenne Menthol Box	Tobacco	18	0.00164984	0.00189644	0.000446996	0.00118011	0	0.00651218
442	Unclassified Oceanobacillus	Oceanobacillus	Cheyenne Menthol Box	Wrapper	18	0.000797778	0.000737393	0.000173805	0.000446066	0.000100247	0.00264479
443	Unclassified Oceanobacillus	Oceanobacillus	Swisher Sweets Sweet Cherry	Tobacco	12	0.00630754	0.00395694	0.00114227	0.00443707	0.000488096	0.0129111
444	Unclassified Oceanobacillus	Oceanobacillus	Swisher Sweets Sweet Cherry	Wrapper	11	7.52707e-05	6.03846e-05	1.82066e-05	5.88224e-05	1.78594e-05	0.000212096
445	Unclassified Oxalobacteraceae	Unclassified Oxalobacteraceae	Cheyenne Full Flavor	Tobacco	18	0.00794781	0.00668879	0.00157656	0.00571206	0.00105337	0.0249688
446	Unclassified Oxalobacteraceae	Unclassified Oxalobacteraceae	Cheyenne Full Flavor	Wrapper	18	0.000354001	0.000311939	7.35248e-05	0.000258405	0	0.00103722
447	Unclassified Oxalobacteraceae	Unclassified Oxalobacteraceae	Cheyenne Menthol Box	Tobacco	18	0.0186944	0.0146512	0.00345332	0.0199677	0	0.0527876
448	Unclassified Oxalobacteraceae	Unclassified Oxalobacteraceae	Cheyenne Menthol Box	Wrapper	18	0.000629304	0.000520898	0.000122777	0.00062301	3.59958e-05	0.0022605
449	Unclassified Oxalobacteraceae	Unclassified Oxalobacteraceae	Swisher Sweets Sweet Cherry	Tobacco	12	0.000974404	0.00124926	0.00036063	0.000762108	2.98178e-05	0.00441355
450	Unclassified Oxalobacteraceae	Unclassified Oxalobacteraceae	Swisher Sweets Sweet Cherry	Wrapper	11	8.10894e-06	1.78833e-05	5.39201e-06	0	0	5.88224e-05
451	Unclassified Paenibacillaceae	Unclassified Paenibacillaceae	Cheyenne Full Flavor	Tobacco	18	0.00552145	0.00539929	0.00127263	0.00380134	0.000647521	0.0180713
452	Unclassified Paenibacillaceae	Unclassified Paenibacillaceae	Cheyenne Full Flavor	Wrapper	18	0.000224869	0.000182009	4.29e-05	0.000234357	0	0.000530102
453	Unclassified Paenibacillaceae	Unclassified Paenibacillaceae	Cheyenne Menthol Box	Tobacco	18	0.00300025	0.00511197	0.0012049	0	0	0.0164775
454	Unclassified Paenibacillaceae	Unclassified Paenibacillaceae	Cheyenne Menthol Box	Wrapper	18	0.000315007	0.000228047	5.37511e-05	0.000245959	0	0.000668315
455	Unclassified Paenibacillaceae	Unclassified Paenibacillaceae	Swisher Sweets Sweet Cherry	Tobacco	12	0.000702484	0.00133139	0.00038434	0.000171272	0	0.00426632
456	Unclassified Paenibacillaceae	Unclassified Paenibacillaceae	Swisher Sweets Sweet Cherry	Wrapper	11	6.23272e-05	4.99643e-05	1.50648e-05	6.0905e-05	0	0.00015686
457	Unclassified Paenibacillus	Paenibacillus	Cheyenne Full Flavor	Tobacco	18	0.00370394	0.00681303	0.00160585	0.00109273	0	0.0268738
458	Unclassified Paenibacillus	Paenibacillus	Cheyenne Full Flavor	Wrapper	18	0.000899446	0.000442407	0.000104276	0.000820449	0.000374652	0.00195919
459	Unclassified Paenibacillus	Paenibacillus	Cheyenne Menthol Box	Tobacco	18	0.00234802	0.00268684	0.000633295	0.00156411	0	0.00857177
460	Unclassified Paenibacillus	Paenibacillus	Cheyenne Menthol Box	Wrapper	18	0.00100385	0.000476065	0.00011221	0.000967287	0.00021223	0.00209266
461	Unclassified Paenibacillus	Paenibacillus	Swisher Sweets Sweet Cherry	Tobacco	12	0.00266396	0.00402669	0.0011624	0.00131861	0.00012897	0.0143126
462	Unclassified Paenibacillus	Paenibacillus	Swisher Sweets Sweet Cherry	Wrapper	11	0.00226734	0.000779022	0.000234884	0.00223242	0.00133533	0.00356246
463	Unclassified Paracoccus	Paracoccus	Cheyenne Full Flavor	Tobacco	18	0.0042053	0.00263893	0.000622003	0.0034672	0.000792966	0.0108162
464	Unclassified Paracoccus	Paracoccus	Cheyenne Full Flavor	Wrapper	18	0.00105163	0.000420477	9.91073e-05	0.00103139	0.000243377	0.00194462
465	Unclassified Paracoccus	Paracoccus	Cheyenne Menthol Box	Tobacco	18	0.00783132	0.00870593	0.00205201	0.00560084	0	0.0308599
466	Unclassified Paracoccus	Paracoccus	Cheyenne Menthol Box	Wrapper	18	0.000660664	0.000366089	8.62879e-05	0.000596463	0.000168829	0.00155929
467	Unclassified Paracoccus	Paracoccus	Swisher Sweets Sweet Cherry	Tobacco	12	0.00771308	0.00936694	0.002704	0.00449719	0.000805081	0.0349073
468	Unclassified Paracoccus	Paracoccus	Swisher Sweets Sweet Cherry	Wrapper	11	0.00169	0.000627069	0.000189068	0.00158948	0.00102961	0.00322545
469	Unclassified Planococcaceae	Unclassified Planococcaceae	Cheyenne Full Flavor	Tobacco	18	0.00151602	0.00198892	0.000468792	0.000580631	0	0.00754198
470	Unclassified Planococcaceae	Unclassified Planococcaceae	Cheyenne Full Flavor	Wrapper	18	0.00509359	0.006765	0.00159453	0.000642598	0	0.0170355
471	Unclassified Planococcaceae	Unclassified Planococcaceae	Cheyenne Menthol Box	Tobacco	18	0.00144717	0.00204765	0.000482637	2.36762e-05	0	0.00614469
472	Unclassified Planococcaceae	Unclassified Planococcaceae	Cheyenne Menthol Box	Wrapper	18	0.000208044	0.000140083	3.30179e-05	0.000182702	0	0.000519915
473	Unclassified Planococcaceae	Unclassified Planococcaceae	Swisher Sweets Sweet Cherry	Tobacco	12	0.00471627	0.0049245	0.00142158	0.0029434	0.000542329	0.017354
474	Unclassified Planococcaceae	Unclassified Planococcaceae	Swisher Sweets Sweet Cherry	Wrapper	11	0.000213151	0.000121666	3.66837e-05	0.000226515	1.63329e-05	0.000441087
475	Unclassified Pseudomonadaceae	Unclassified Pseudomonadaceae	Cheyenne Full Flavor	Tobacco	18	0.00337472	0.00406855	0.000958965	0.00121382	5.28644e-05	0.0126459
476	Unclassified Pseudomonadaceae	Unclassified Pseudomonadaceae	Cheyenne Full Flavor	Wrapper	18	0.000372412	0.0004504	0.00010616	0.000281847	0	0.00186723
477	Unclassified Pseudomonadaceae	Unclassified Pseudomonadaceae	Cheyenne Menthol Box	Tobacco	18	0.003839	0.00340012	0.000801416	0.0030296	0	0.00906283
478	Unclassified Pseudomonadaceae	Unclassified Pseudomonadaceae	Cheyenne Menthol Box	Wrapper	18	0.000652776	0.00215878	0.000508829	0.000139187	0	0.00929066
479	Unclassified Pseudomonadaceae	Unclassified Pseudomonadaceae	Swisher Sweets Sweet Cherry	Tobacco	12	0.00687394	0.00710501	0.00205104	0.00470546	0.000402636	0.0238624
480	Unclassified Pseudomonadaceae	Unclassified Pseudomonadaceae	Swisher Sweets Sweet Cherry	Wrapper	11	0.000201086	9.06836e-05	2.73421e-05	0.000183398	5.94981e-05	0.00036543
481	Unclassified Pseudomonas	Pseudomonas	Cheyenne Full Flavor	Tobacco	18	0.154518	0.0825347	0.0194536	0.137886	0.0479645	0.349853
482	Unclassified Pseudomonas	Pseudomonas	Cheyenne Full Flavor	Wrapper	18	0.00299264	0.00244863	0.000577149	0.00209571	0.00010952	0.00782459
483	Unclassified Pseudomonas	Pseudomonas	Cheyenne Menthol Box	Tobacco	18	0.199524	0.113423	0.0267341	0.202661	0.0302397	0.399933
484	Unclassified Pseudomonas	Pseudomonas	Cheyenne Menthol Box	Wrapper	18	0.00134846	0.00086078	0.000202888	0.00113067	0.000526568	0.00392625
485	Unclassified Pseudomonas	Pseudomonas	Swisher Sweets Sweet Cherry	Tobacco	12	0.0668284	0.0599821	0.0173153	0.048353	0.00421918	0.18455
486	Unclassified Pseudomonas	Pseudomonas	Swisher Sweets Sweet Cherry	Wrapper	11	0.000817343	0.000307229	9.26329e-05	0.00085725	0.000391252	0.00140082
487	Unclassified Pseudonocardiaceae	Unclassified Pseudonocardiaceae	Cheyenne Full Flavor	Tobacco	18	0.000902848	0.00128827	0.000303648	0.000591838	0	0.00529144
488	Unclassified Pseudonocardiaceae	Unclassified Pseudonocardiaceae	Cheyenne Full Flavor	Wrapper	18	2.96386e-06	1.25746e-05	2.96386e-06	0	0	5.33495e-05
489	Unclassified Pseudonocardiaceae	Unclassified Pseudonocardiaceae	Cheyenne Menthol Box	Tobacco	18	0.0045663	0.00788415	0.00185831	0.0028317	0	0.0271058
490	Unclassified Pseudonocardiaceae	Unclassified Pseudonocardiaceae	Cheyenne Menthol Box	Wrapper	18	1.44274e-06	6.12102e-06	1.44274e-06	0	0	2.59693e-05
491	Unclassified Pseudonocardiaceae	Unclassified Pseudonocardiaceae	Swisher Sweets Sweet Cherry	Tobacco	12	8.24137e-05	7.25114e-05	2.09322e-05	7.133e-05	0	0.000221092
492	Unclassified Pseudonocardiaceae	Unclassified Pseudonocardiaceae	Swisher Sweets Sweet Cherry	Wrapper	11	1.38421e-06	4.59089e-06	1.38421e-06	0	0	1.52263e-05
493	Unclassified Pseudoxanthomonas	Pseudoxanthomonas	Cheyenne Full Flavor	Tobacco	18	0.000415534	0.00128346	0.000302513	0	0	0.00530406
494	Unclassified Pseudoxanthomonas	Pseudoxanthomonas	Cheyenne Full Flavor	Wrapper	18	0.000812319	0.000417119	9.83159e-05	0.000841621	0.000105381	0.00156997
495	Unclassified Pseudoxanthomonas	Pseudoxanthomonas	Cheyenne Menthol Box	Tobacco	18	2.53899e-06	1.0772e-05	2.53899e-06	0	0	4.57018e-05
496	Unclassified Pseudoxanthomonas	Pseudoxanthomonas	Cheyenne Menthol Box	Wrapper	18	0.000763134	0.000352438	8.30705e-05	0.00073373	0.00021223	0.00157054
497	Unclassified Pseudoxanthomonas	Pseudoxanthomonas	Swisher Sweets Sweet Cherry	Tobacco	12	6.62032e-05	0.000114123	3.29444e-05	2.73242e-05	0	0.000391191
498	Unclassified Pseudoxanthomonas	Pseudoxanthomonas	Swisher Sweets Sweet Cherry	Wrapper	11	0.0107297	0.00842413	0.00253997	0.0151486	0.0018576	0.0205339
499	Unclassified Rhizobiales	Unclassified Rhizobiales	Cheyenne Full Flavor	Tobacco	18	0.00160112	0.00278777	0.000657084	0.000688934	0	0.010229
500	Unclassified Rhizobiales	Unclassified Rhizobiales	Cheyenne Full Flavor	Wrapper	18	0.00095272	0.000938105	0.000221113	0.000616017	0	0.00298052
501	Unclassified Rhizobiales	Unclassified Rhizobiales	Cheyenne Menthol Box	Tobacco	18	0.00135444	0.00137228	0.000323449	0.001076	0	0.00469355
502	Unclassified Rhizobiales	Unclassified Rhizobiales	Cheyenne Menthol Box	Wrapper	18	0.00106182	0.000846245	0.000199462	0.00102185	0	0.00281254
503	Unclassified Rhizobiales	Unclassified Rhizobiales	Swisher Sweets Sweet Cherry	Tobacco	12	0.00162003	0.00144596	0.000417413	0.00103633	5.36848e-05	0.00441536
504	Unclassified Rhizobiales	Unclassified Rhizobiales	Swisher Sweets Sweet Cherry	Wrapper	11	5.37071e-05	3.87335e-05	1.16786e-05	4.56788e-05	1.25975e-05	0.00013338
505	Unclassified Rhodobacter	Rhodobacter	Cheyenne Full Flavor	Tobacco	18	0.00217253	0.00237188	0.000559056	0.00103788	6.74227e-05	0.00856288
506	Unclassified Rhodobacter	Rhodobacter	Cheyenne Full Flavor	Wrapper	18	0.000181243	0.000163822	3.86133e-05	0.00013307	0	0.000510996
507	Unclassified Rhodobacter	Rhodobacter	Cheyenne Menthol Box	Tobacco	18	0.00134024	0.00144584	0.000340788	0.000964154	0	0.00399097
508	Unclassified Rhodobacter	Rhodobacter	Cheyenne Menthol Box	Wrapper	18	0.000157169	0.000234422	5.52538e-05	6.3872e-05	0	0.000791175
509	Unclassified Rhodobacter	Rhodobacter	Swisher Sweets Sweet Cherry	Tobacco	12	0.00297731	0.00664409	0.00191798	0.000788689	0.000134212	0.0238216
510	Unclassified Rhodobacter	Rhodobacter	Swisher Sweets Sweet Cherry	Wrapper	11	3.78275e-05	6.79019e-05	2.04732e-05	1.52263e-05	0	0.000234328
511	Unclassified Rhodobacteraceae	Unclassified Rhodobacteraceae	Cheyenne Full Flavor	Tobacco	18	0.0120672	0.0101677	0.00239654	0.0103778	0.00289637	0.046359
512	Unclassified Rhodobacteraceae	Unclassified Rhodobacteraceae	Cheyenne Full Flavor	Wrapper	18	0.00013368	0.000324191	7.64126e-05	1.75972e-05	0	0.00138126
513	Unclassified Rhodobacteraceae	Unclassified Rhodobacteraceae	Cheyenne Menthol Box	Tobacco	18	0.0124422	0.00543082	0.00128006	0.0125154	0.00214427	0.02043
514	Unclassified Rhodobacteraceae	Unclassified Rhodobacteraceae	Cheyenne Menthol Box	Wrapper	18	0.000102332	0.000129177	3.04474e-05	4.98424e-05	0	0.000474705
515	Unclassified Rhodobacteraceae	Unclassified Rhodobacteraceae	Swisher Sweets Sweet Cherry	Tobacco	12	0.00878786	0.0109823	0.0031703	0.0034107	0.00110326	0.0346649
516	Unclassified Rhodobacteraceae	Unclassified Rhodobacteraceae	Swisher Sweets Sweet Cherry	Wrapper	11	5.42598e-05	5.68816e-05	1.71505e-05	5.35781e-05	0	0.00020676
517	Unclassified Saccharopolyspora	Saccharopolyspora	Cheyenne Full Flavor	Tobacco	18	0.00456817	0.00731864	0.00172502	0.00209603	0.000283175	0.0322331
518	Unclassified Saccharopolyspora	Saccharopolyspora	Cheyenne Full Flavor	Wrapper	18	7.03165e-05	9.55545e-05	2.25224e-05	4.47639e-05	0	0.000376133
519	Unclassified Saccharopolyspora	Saccharopolyspora	Cheyenne Menthol Box	Tobacco	18	0.00245739	0.00226085	0.000532887	0.00228867	0	0.00748979
520	Unclassified Saccharopolyspora	Saccharopolyspora	Cheyenne Menthol Box	Wrapper	18	1.61426e-05	3.7667e-05	8.87819e-06	0	0	0.000141638
521	Unclassified Saccharopolyspora	Saccharopolyspora	Swisher Sweets Sweet Cherry	Tobacco	12	0.00118252	0.00103273	0.000298124	0.00105865	0.000144621	0.00406905
522	Unclassified Saccharopolyspora	Saccharopolyspora	Swisher Sweets Sweet Cherry	Wrapper	11	1.62677e-05	2.07663e-05	6.26127e-06	1.51153e-05	0	7.14375e-05
523	Unclassified Salinicoccus	Salinicoccus	Cheyenne Full Flavor	Tobacco	18	0.000899126	0.00132335	0.000311916	0.000436909	0	0.00418859
524	Unclassified Salinicoccus	Salinicoccus	Cheyenne Full Flavor	Wrapper	18	0.000144569	0.00022738	5.3594e-05	4.41664e-05	0	0.00083647
525	Unclassified Salinicoccus	Salinicoccus	Cheyenne Menthol Box	Tobacco	18	0.000675121	0.00108721	0.000256258	0	0	0.00328154
526	Unclassified Salinicoccus	Salinicoccus	Cheyenne Menthol Box	Wrapper	18	8.42826e-05	0.000118118	2.78406e-05	3.2638e-05	0	0.000415811
527	Unclassified Salinicoccus	Salinicoccus	Swisher Sweets Sweet Cherry	Tobacco	12	0.0097501	0.0153589	0.00443373	0.00257837	0.000989484	0.0551257
528	Unclassified Salinicoccus	Salinicoccus	Swisher Sweets Sweet Cherry	Wrapper	11	0.000243512	0.00061889	0.000186602	5.35781e-05	0	0.00210581
529	Unclassified Sphingobacteriaceae	Unclassified Sphingobacteriaceae	Cheyenne Full Flavor	Tobacco	18	0.00232714	0.00440379	0.00103798	0.000956927	0	0.018671
530	Unclassified Sphingobacteriaceae	Unclassified Sphingobacteriaceae	Cheyenne Full Flavor	Wrapper	18	0.00661258	0.00321009	0.000756626	0.00666947	0.00124701	0.0136659
531	Unclassified Sphingobacteriaceae	Unclassified Sphingobacteriaceae	Cheyenne Menthol Box	Tobacco	18	0.00235257	0.00473745	0.00111663	0.00103411	0	0.019843
532	Unclassified Sphingobacteriaceae	Unclassified Sphingobacteriaceae	Cheyenne Menthol Box	Wrapper	18	0.00500372	0.00136946	0.000322785	0.00457768	0.00314296	0.0076668
533	Unclassified Sphingobacteriaceae	Unclassified Sphingobacteriaceae	Swisher Sweets Sweet Cherry	Tobacco	12	0.000243425	0.000145039	4.18691e-05	0.000242105	3.59071e-05	0.000584864
534	Unclassified Sphingobacteriaceae	Unclassified Sphingobacteriaceae	Swisher Sweets Sweet Cherry	Wrapper	11	0.016989	0.00863608	0.00260388	0.0152175	0.00799601	0.0289742
535	Unclassified Sphingobacterium	Sphingobacterium	Cheyenne Full Flavor	Tobacco	18	0.00304252	0.0104234	0.00245681	0.000238677	0	0.0446521
536	Unclassified Sphingobacterium	Sphingobacterium	Cheyenne Full Flavor	Wrapper	18	5.03234e-05	7.57423e-05	1.78526e-05	0	0	0.00026182
537	Unclassified Sphingobacterium	Sphingobacterium	Cheyenne Menthol Box	Tobacco	18	0.00269259	0.00385349	0.000908277	0.00136619	0	0.0138259
538	Unclassified Sphingobacterium	Sphingobacterium	Cheyenne Menthol Box	Wrapper	18	2.50613e-05	6.19255e-05	1.4596e-05	0	0	0.000226513
539	Unclassified Sphingobacterium	Sphingobacterium	Swisher Sweets Sweet Cherry	Tobacco	12	0.000786729	0.00193943	0.000559864	0.000120998	0	0.0068695
540	Unclassified Sphingobacterium	Sphingobacterium	Swisher Sweets Sweet Cherry	Wrapper	11	5.39839e-05	9.2276e-05	2.78223e-05	3.04525e-05	0	0.000326659
541	Unclassified Sphingomonas	Sphingomonas	Cheyenne Full Flavor	Tobacco	18	0.0370674	0.0335215	0.0079011	0.027608	0.00690408	0.143095
542	Unclassified Sphingomonas	Sphingomonas	Cheyenne Full Flavor	Wrapper	18	0.000514664	0.000978615	0.000230662	0.000212078	0	0.00430308
543	Unclassified Sphingomonas	Sphingomonas	Cheyenne Menthol Box	Tobacco	18	0.0354743	0.029289	0.00690348	0.0278473	0.00417799	0.115754
544	Unclassified Sphingomonas	Sphingomonas	Cheyenne Menthol Box	Wrapper	18	0.000663084	0.00117529	0.000277018	0.000376573	0	0.00527921
545	Unclassified Sphingomonas	Sphingomonas	Swisher Sweets Sweet Cherry	Tobacco	12	0.0122502	0.0127842	0.00369049	0.00674579	0.000479033	0.0354782
546	Unclassified Sphingomonas	Sphingomonas	Swisher Sweets Sweet Cherry	Wrapper	11	0.000110247	8.21032e-05	2.4755e-05	7.61313e-05	2.05922e-05	0.000289742
547	Unclassified Staphylococcus	Staphylococcus	Cheyenne Full Flavor	Tobacco	18	0.0976868	0.0570534	0.0134476	0.0842316	0.0245588	0.243652
548	Unclassified Staphylococcus	Staphylococcus	Cheyenne Full Flavor	Wrapper	18	0.0151666	0.0185541	0.00437325	0.00382296	0.00127217	0.0512923
549	Unclassified Staphylococcus	Staphylococcus	Cheyenne Menthol Box	Tobacco	18	0.0858275	0.0368795	0.00869258	0.07659	0.0346779	0.1606
550	Unclassified Staphylococcus	Staphylococcus	Cheyenne Menthol Box	Wrapper	18	0.0143476	0.01827	0.00430628	0.00198282	0.00143458	0.0458587
551	Unclassified Staphylococcus	Staphylococcus	Swisher Sweets Sweet Cherry	Tobacco	12	0.226434	0.111779	0.0322679	0.213466	0.0684096	0.428972
552	Unclassified Staphylococcus	Staphylococcus	Swisher Sweets Sweet Cherry	Wrapper	11	0.00409806	0.00115658	0.000348723	0.00357768	0.00294112	0.00622754
553	Unclassified Stenotrophomonas	Stenotrophomonas	Cheyenne Full Flavor	Tobacco	18	0.00914075	0.017106	0.00403192	0.00301904	0.000717523	0.0712258
554	Unclassified Stenotrophomonas	Stenotrophomonas	Cheyenne Full Flavor	Wrapper	18	0.00023709	0.000163386	3.85103e-05	0.000229957	0	0.000511602
555	Unclassified Stenotrophomonas	Stenotrophomonas	Cheyenne Menthol Box	Tobacco	18	0.0129726	0.0159929	0.00376957	0.00624327	3.62601e-05	0.0652517
556	Unclassified Stenotrophomonas	Stenotrophomonas	Cheyenne Menthol Box	Wrapper	18	0.000193876	0.000256688	6.05018e-05	9.65855e-05	0	0.000981563
557	Unclassified Stenotrophomonas	Stenotrophomonas	Swisher Sweets Sweet Cherry	Tobacco	12	0.00543097	0.00472207	0.00136314	0.0035755	0.000239517	0.0126999
558	Unclassified Stenotrophomonas	Stenotrophomonas	Swisher Sweets Sweet Cherry	Wrapper	11	0.000330612	0.000261216	7.87595e-05	0.000289464	7.55766e-05	0.000757484
559	Unclassified Terribacillus	Terribacillus	Cheyenne Full Flavor	Tobacco	18	0.0246082	0.0213682	0.00503653	0.0192321	0.000274912	0.0739492
560	Unclassified Terribacillus	Terribacillus	Cheyenne Full Flavor	Wrapper	18	0.000243153	0.000268672	6.33265e-05	0.000170584	0	0.000948433
561	Unclassified Terribacillus	Terribacillus	Cheyenne Menthol Box	Tobacco	18	0.0192363	0.0170581	0.00402063	0.0144468	0.00376286	0.0640379
562	Unclassified Terribacillus	Terribacillus	Cheyenne Menthol Box	Wrapper	18	0.000232875	0.000374169	8.81924e-05	3.99541e-05	0	0.00127342
563	Unclassified Terribacillus	Terribacillus	Swisher Sweets Sweet Cherry	Tobacco	12	0.00898365	0.0147823	0.00426727	0.00409355	0.000180776	0.0539844
564	Unclassified Terribacillus	Terribacillus	Swisher Sweets Sweet Cherry	Wrapper	11	0.000767865	0.00202582	0.000610807	0.000137252	4.11845e-05	0.00686442
565	Unclassified Tetragenococcus	Tetragenococcus	Cheyenne Full Flavor	Tobacco	18	6.74805e-06	2.86295e-05	6.74805e-06	0	0	0.000121465
566	Unclassified Tetragenococcus	Tetragenococcus	Cheyenne Full Flavor	Wrapper	18	4.005e-06	9.93406e-06	2.34148e-06	0	0	3.65066e-05
567	Unclassified Tetragenococcus	Tetragenococcus	Cheyenne Menthol Box	Tobacco	18	0	0	0	0	0	0
568	Unclassified Tetragenococcus	Tetragenococcus	Cheyenne Menthol Box	Wrapper	18	9.80464e-06	2.2841e-05	5.38367e-06	0	0	7.0819e-05
569	Unclassified Tetragenococcus	Tetragenococcus	Swisher Sweets Sweet Cherry	Tobacco	12	0.00949375	0.00647226	0.00186838	0.00826141	0.00210038	0.0258238
570	Unclassified Tetragenococcus	Tetragenococcus	Swisher Sweets Sweet Cherry	Wrapper	11	2.32805e-05	2.90398e-05	8.75584e-06	1.48745e-05	0	9.13576e-05
571	Unclassified Thermoactinomyces	Thermoactinomyces	Cheyenne Full Flavor	Tobacco	18	0.00375469	0.00646764	0.00152444	0.00215045	0	0.0279803
572	Unclassified Thermoactinomyces	Thermoactinomyces	Cheyenne Full Flavor	Wrapper	18	1.97063e-06	5.73549e-06	1.35187e-06	0	0	1.78406e-05
573	Unclassified Thermoactinomyces	Thermoactinomyces	Cheyenne Menthol Box	Tobacco	18	0.00124536	0.00163986	0.000386518	0.000464527	0	0.00529708
574	Unclassified Thermoactinomyces	Thermoactinomyces	Cheyenne Menthol Box	Wrapper	18	4.43935e-06	1.35585e-05	3.19578e-06	0	0	5.19386e-05
575	Unclassified Thermoactinomyces	Thermoactinomyces	Swisher Sweets Sweet Cherry	Tobacco	12	0.000102094	0.000111507	3.21894e-05	8.51794e-05	0	0.000405109
576	Unclassified Thermoactinomyces	Thermoactinomyces	Swisher Sweets Sweet Cherry	Wrapper	11	0	0	0	0	0	0
577	Unclassified Ureibacillus	Ureibacillus	Cheyenne Full Flavor	Tobacco	18	0.0013572	0.00208043	0.000490361	0.0001412	0	0.00625572
578	Unclassified Ureibacillus	Ureibacillus	Cheyenne Full Flavor	Wrapper	18	0.0175807	0.00931149	0.00219474	0.0124256	0.00909869	0.0393775
579	Unclassified Ureibacillus	Ureibacillus	Cheyenne Menthol Box	Tobacco	18	4.00938e-06	1.29102e-05	3.04297e-06	0	0	5.2188e-05
580	Unclassified Ureibacillus	Ureibacillus	Cheyenne Menthol Box	Wrapper	18	0.018605	0.00642814	0.00151513	0.0163656	0.00993929	0.0324549
581	Unclassified Ureibacillus	Ureibacillus	Swisher Sweets Sweet Cherry	Tobacco	12	0.000139336	0.000129412	3.7358e-05	8.37453e-05	1.1969e-05	0.000376627
582	Unclassified Ureibacillus	Ureibacillus	Swisher Sweets Sweet Cherry	Wrapper	11	0.00146732	0.000217687	6.5635e-05	0.00140892	0.00120936	0.00193369
583	Unclassified Vagococcus	Vagococcus	Cheyenne Full Flavor	Tobacco	18	0.00242068	0.00353129	0.000832334	0.00124084	0	0.0140419
584	Unclassified Vagococcus	Vagococcus	Cheyenne Full Flavor	Wrapper	18	0.000352094	0.000565427	0.000133272	5.58056e-05	0	0.00180673
585	Unclassified Vagococcus	Vagococcus	Cheyenne Menthol Box	Tobacco	18	0.00173636	0.0036256	0.000854562	0.000292747	0	0.01532
586	Unclassified Vagococcus	Vagococcus	Cheyenne Menthol Box	Wrapper	18	0.000182931	0.000280567	6.61302e-05	5.33523e-05	0	0.00106244
587	Unclassified Vagococcus	Vagococcus	Swisher Sweets Sweet Cherry	Tobacco	12	0.00251237	0.00833657	0.00240656	7.20623e-05	0	0.0289814
588	Unclassified Vagococcus	Vagococcus	Swisher Sweets Sweet Cherry	Wrapper	11	5.47016e-05	6.81985e-05	2.05626e-05	4.11845e-05	0	0.000242395
589	Unclassified Veillonellaceae	Unclassified Veillonellaceae	Cheyenne Full Flavor	Tobacco	18	7.31e-05	0.000296149	6.98031e-05	0	0	0.0012594
590	Unclassified Veillonellaceae	Unclassified Veillonellaceae	Cheyenne Full Flavor	Wrapper	18	0.00425105	0.00153091	0.000360839	0.00466545	0.000895743	0.0063739
591	Unclassified Veillonellaceae	Unclassified Veillonellaceae	Cheyenne Menthol Box	Tobacco	18	8.19652e-06	3.07785e-05	7.25457e-06	0	0	0.00013047
592	Unclassified Veillonellaceae	Unclassified Veillonellaceae	Cheyenne Menthol Box	Wrapper	18	0.00440118	0.0012275	0.000289324	0.00487285	0.00207906	0.00601253
593	Unclassified Veillonellaceae	Unclassified Veillonellaceae	Swisher Sweets Sweet Cherry	Tobacco	12	4.64995e-06	1.61079e-05	4.64995e-06	0	0	5.57994e-05
594	Unclassified Veillonellaceae	Unclassified Veillonellaceae	Swisher Sweets Sweet Cherry	Wrapper	11	0.000280522	0.000140447	4.23463e-05	0.000303248	0.000102961	0.000605987
595	Unclassified Yaniella	Yaniella	Cheyenne Full Flavor	Tobacco	18	0.00122748	0.00204072	0.000481003	0.000268325	0	0.00654075
596	Unclassified Yaniella	Yaniella	Cheyenne Full Flavor	Wrapper	18	0.000193259	0.000179508	4.23104e-05	0.00011518	0	0.000614725
597	Unclassified Yaniella	Yaniella	Cheyenne Menthol Box	Tobacco	18	0.0002401	0.000581322	0.000137019	0	0	0.00194911
598	Unclassified Yaniella	Yaniella	Cheyenne Menthol Box	Wrapper	18	0.000186046	0.000158068	3.72569e-05	0.000140808	0	0.000493776
599	Unclassified Yaniella	Yaniella	Swisher Sweets Sweet Cherry	Tobacco	12	0.0417512	0.0173747	0.00501566	0.0454037	0.0171827	0.0676609
600	Unclassified Yaniella	Yaniella	Swisher Sweets Sweet Cherry	Wrapper	11	0.00120103	0.00257636	0.000776801	0.000411845	0.000146996	0.00895346
601	viridiflava	Pseudomonas	Cheyenne Full Flavor	Tobacco	18	0.036084	0.0358634	0.00845308	0.0255738	2.69691e-05	0.118343
602	viridiflava	Pseudomonas	Cheyenne Full Flavor	Wrapper	18	0.000154895	0.000451512	0.000106422	3.65675e-05	0	0.00195485
603	viridiflava	Pseudomonas	Cheyenne Menthol Box	Tobacco	18	0.0406341	0.032445	0.00764735	0.0292752	0.00768814	0.144202
604	viridiflava	Pseudomonas	Cheyenne Menthol Box	Wrapper	18	0.000357594	0.00106772	0.000251665	9.36916e-05	0	0.004616
605	viridiflava	Pseudomonas	Swisher Sweets Sweet Cherry	Tobacco	12	0.000553921	0.000675343	0.000194955	0.000440452	2.98178e-05	0.00249471
606	viridiflava	Pseudomonas	Swisher Sweets Sweet Cherry	Wrapper	11	7.98012e-05	7.72476e-05	2.3291e-05	6.04613e-05	0	0.000242395
